# Supplementary material for: catena-Poly[ammonium [aqua­bis­(μ-2,3,5,6-tetra­oxo-4-nitro­pyridin-4-ido)argentate(I)]]
Source: Acta Crystallogr Sect E Struct Rep Online. 2013 Jul 31;69(Pt 8):m477–8. doi: 10.1107/S1600536813020631 (PMC3793704; doi:10.1107/S1600536813020631)
Supplement: Supplementary file 1 [file e-69-0m477-sup1.cif]

##############################################################################
#                                                                            #
# This CIF contains the data in a paper accepted for publication in          #
# Acta Crystallographica Section E. It conforms to the requirements of       #
# Notes for Authors for Acta Crystallographica Section E, and has been       #
# peer reviewed under the auspices of the IUCr Commission on Journals.       #
#                                                                            #
# Full details of the Crystallographic Information File format               #
# are given in the paper "The Crystallographic Information File (CIF):       #
# a New Standard Archive File for Crystallography" by S. R. Hall, F. H.      #
# Allen and I. D. Brown [Acta Cryst. (1991), A47, 655-685].                  #
#                                                                            #
# The current version of the core CIF dictionary is obtainable from          #
# ftp://ftp.iucr.org/pub/cif_core.dic.                                       #
#                                                                            #
# Software is freely available for graphical display of the structure(s)     #
# in this CIF. For information consult the CIF software page                 #
# http://www.iucr.org/resources/cif/software.                                #
#                                                                            #
# This file may be used for bona fide research purposes within the           #
# scientific community so long as proper attribution is given to the journal # 
# article from which it was obtained.                                        #
#                                                                            #
##############################################################################
data_I
_audit_creation_method     SHELXL-97
_chemical_name_systematic
;
<i>catena</i>-Poly[ammonium
[aquabis(\m-2,3,5,6-tetraoxo-4-nitropyridin-4-ido)argentate(I)]]
;
_chemical_name_common     ?
_chemical_formula_moiety     'H4 N1 +, C10 H4 Ag N4 O13 -'
_chemical_formula_sum     'C10 H8 Ag N5 O13'
_chemical_formula_iupac     '(N H4) [Ag (C5 H N2 O6)2 (H2 O)]'
_chemical_formula_weight     514.08
_chemical_melting_point     ?
_symmetry_cell_setting     monoclinic
_symmetry_space_group_name_H-M     'P 21/c'
_symmetry_space_group_name_Hall     '-P 2ybc'
loop_
    _symmetry_equiv_pos_as_xyz
    'x, y, z'
    '-x, y+1/2, -z+1/2'
    '-x, -y, -z'
    'x, -y-1/2, z-1/2'
_cell_length_a     8.784(2)
_cell_length_b     18.551(4)
_cell_length_c     9.195(2)
_cell_angle_alpha     90.00
_cell_angle_beta     90.70(3)
_cell_angle_gamma     90.00
_cell_volume     1498.2(5)
_cell_formula_units_Z     4
_cell_measurement_reflns_used     25
_cell_measurement_theta_min     9.3
_cell_measurement_theta_max     11.8
_cell_measurement_temperature     293(2)
_exptl_crystal_description     'plate'
_exptl_crystal_colour     'dark yellow'
_exptl_crystal_size_max     0.35
_exptl_crystal_size_mid     0.31
_exptl_crystal_size_min     0.08
_exptl_crystal_density_diffrn     2.279
_exptl_crystal_density_meas     ?
_exptl_crystal_density_method     'not measured'
_exptl_crystal_F_000     1016
_exptl_absorpt_coefficient_mu     1.442
_exptl_absorpt_correction_type     refdelf
_exptl_absorpt_process_details
;
Walker & Stuart (1983)
;
_exptl_absorpt_correction_T_min     0.406
_exptl_absorpt_correction_T_max     0.798
_exptl_special_details     ?
_diffrn_ambient_temperature     293(2)
_diffrn_radiation_type     MoK\a
_diffrn_radiation_wavelength     0.71073
_diffrn_radiation_source     'fine-focus sealed tube'
_diffrn_radiation_monochromator     \b-filter
_diffrn_measurement_device_type     'Enraf Nonius CAD-4'
_diffrn_measurement_method     \w/2\q
_diffrn_detector_area_resol_mean     ?
_diffrn_reflns_number     2952
_diffrn_reflns_av_R_equivalents     0.0143
_diffrn_reflns_av_sigmaI/netI     0.0362
_diffrn_reflns_theta_min     2.20
_diffrn_reflns_theta_max     25.47
_diffrn_reflns_theta_full     25.47
_diffrn_measured_fraction_theta_max     0.997
_diffrn_measured_fraction_theta_full     0.997
_diffrn_reflns_limit_h_min     0
_diffrn_reflns_limit_h_max     10
_diffrn_reflns_limit_k_min     0
_diffrn_reflns_limit_k_max     22
_diffrn_reflns_limit_l_min     -11
_diffrn_reflns_limit_l_max     11
_diffrn_standards_number     3
_diffrn_standards_interval_count     ?
_diffrn_standards_interval_time     60
_diffrn_standards_decay_%     0
_refine_special_details
;
Refinement of <i>F</i>^2^ against ALL reflections. The weighted <i>R</i>-factor
<i>wR</i> and goodness of fit <i>S</i> are based on <i>F</i>^2^, conventional
<i>R</i>-factors <i>R</i> are based on <i>F</i>, with <i>F</i> set to zero for
negative <i>F</i>^2^. The threshold expression of <i>F</i>^2^ >
\s(<i>F</i>^2^) is used only for calculating <i>R</i>-factors(gt) <i>etc</i>.
and is not relevant to the choice of reflections for refinement.
<i>R</i>-factors based on <i>F</i>^2^ are statistically about twice as large
as those based on <i>F</i>, and <i>R</i>- factors based on ALL data will be
even larger.
;
_reflns_number_total     2768
_reflns_number_gt     2094
_reflns_threshold_expression     >2sigma(I)
_refine_ls_structure_factor_coef     Fsqd
_refine_ls_matrix_type     full
_refine_ls_R_factor_all     0.0629
_refine_ls_R_factor_gt     0.0214
_refine_ls_wR_factor_gt     0.0618
_refine_ls_wR_factor_ref     0.0659
_refine_ls_goodness_of_fit_ref     1.087
_refine_ls_restrained_S_all     1.084
_refine_ls_number_reflns     2768
_refine_ls_number_parameters     283
_refine_ls_number_restraints     11
_refine_ls_hydrogen_treatment     mixed
_refine_ls_weighting_scheme     calc
_refine_ls_weighting_details
         'calc w=1/[\s^2^(Fo^2^)+(0.0451P)^2^+0.0506P] where P=(Fo^2^+2Fc^2^)/3'
_atom_sites_solution_hydrogens     difmap
_atom_sites_solution_primary     direct
_atom_sites_solution_secondary     difmap
_refine_ls_shift/su_max     0.001
_refine_ls_shift/su_mean     0.000
_refine_diff_density_max     0.418
_refine_diff_density_min     -0.582
_refine_ls_extinction_method     none
_refine_ls_extinction_coef     ?
loop_
    _atom_type_symbol
    _atom_type_description
    _atom_type_scat_dispersion_real
    _atom_type_scat_dispersion_imag
    _atom_type_scat_source
    'C' 'C' 0.0033 0.0016
                         'International Tables Vol C Tables 4.2.6.8 and 6.1.1.4'
    'H' 'H' 0.0000 0.0000
                         'International Tables Vol C Tables 4.2.6.8 and 6.1.1.4'
    'N' 'N' 0.0061 0.0033
                         'International Tables Vol C Tables 4.2.6.8 and 6.1.1.4'
    'O' 'O' 0.0106 0.0060
                         'International Tables Vol C Tables 4.2.6.8 and 6.1.1.4'
    'Ag' 'Ag' -0.8970 1.1020
                         'International Tables Vol C Tables 4.2.6.8 and 6.1.1.4'
_computing_data_collection     'CAD4/PC (Enraf--Nonius, 1993)'
_computing_cell_refinement     'CAD4/PC (Enraf--Nonius, 1993)'
_computing_data_reduction     'CAD4/PC (Enraf--Nonius, 1993)'
_computing_structure_solution     'SHELXS-97 (Sheldrick, 2008)'
_computing_structure_refinement     'SHELXL-97 (Sheldrick, 2008)'
_computing_molecular_graphics     'SHELXTL (Sheldrick, 2008)'
_computing_publication_material
                                '<i>CIFTAB97</i> and SHELXL97 (Sheldrick, 2008)'
loop_
    _atom_site_type_symbol
    _atom_site_label
    _atom_site_fract_x
    _atom_site_fract_y
    _atom_site_fract_z
    _atom_site_U_iso_or_equiv
    _atom_site_adp_type
    _atom_site_calc_flag
    _atom_site_refinement_flags
    _atom_site_occupancy
    _atom_site_symmetry_multiplicity
    _atom_site_disorder_assembly
    _atom_site_disorder_group
    Ag Ag1 0.68914(2) 0.518350(10) 0.16959(2) 0.03092(9) Uani d . 1 1 . .
    O O1 0.6981(2) 0.43383(10) -0.0151(2) 0.0367(4) Uani d D 1 1 . .
    O O2 0.49428(18) 0.55092(10) 0.3355(2) 0.0337(4) Uani d . 1 1 . .
    O O3 0.2721(2) 0.64390(10) 0.3252(3) 0.0437(5) Uani d . 1 1 . .
    O O5 -0.0852(2) 0.46912(11) 0.3204(2) 0.0430(5) Uani d . 1 1 . .
    O O6 0.1206(2) 0.36677(10) 0.3468(2) 0.0380(4) Uani d . 1 1 . .
    O O71 0.4081(2) 0.33294(10) 0.3308(2) 0.0374(4) Uani d . 1 1 . .
    O O72 0.5781(2) 0.41601(11) 0.3380(3) 0.0434(5) Uani d . 1 1 . .
    O O8 0.59699(19) 0.87943(10) 0.5161(2) 0.0346(4) Uani d . 1 1 . .
    O O9 0.40503(19) 0.77524(10) 0.4454(2) 0.0371(4) Uani d . 1 1 . .
    O O11 0.7861(2) 0.62851(10) 0.3053(2) 0.0335(4) Uani d . 1 1 . .
    O O12 0.99467(19) 0.72206(10) 0.3830(2) 0.0361(4) Uani d . 1 1 . .
    O O131 1.0495(2) 0.83839(10) 0.5427(3) 0.0440(5) Uani d . 1 1 . .
    O O132 0.8913(2) 0.92310(9) 0.4915(2) 0.0337(4) Uani d . 1 1 . .
    N N2 1.1853(2) 0.79954(14) 0.1619(3) 0.0356(5) Uani d D 1 1 . .
    N N4 0.0902(2) 0.55773(12) 0.3224(2) 0.0277(4) Uani d . 1 1 . .
    H H4 0.0200 0.5900 0.3174 0.033 Uiso calc R 1 1 . .
    N N7 0.4426(2) 0.39746(11) 0.3354(2) 0.0255(4) Uani d . 1 1 . .
    N N10 0.5921(2) 0.70207(10) 0.3659(2) 0.0234(4) Uani d . 1 1 . .
    H H10 0.5263 0.6718 0.3324 0.028 Uiso calc R 1 1 . .
    N N13 0.9224(2) 0.85893(11) 0.5015(2) 0.0250(4) Uani d . 1 1 . .
    C C1 0.3262(2) 0.45034(14) 0.3364(2) 0.0232(5) Uani d . 1 1 . .
    C C2 0.3668(3) 0.52426(12) 0.3337(2) 0.0230(4) Uani d . 1 1 . .
    C C3 0.2389(3) 0.58051(13) 0.3276(3) 0.0267(5) Uani d . 1 1 . .
    C C5 0.0468(3) 0.48715(13) 0.3246(3) 0.0264(5) Uani d . 1 1 . .
    C C6 0.1700(3) 0.42790(13) 0.3368(2) 0.0243(5) Uani d . 1 1 . .
    C C7 0.8114(2) 0.80583(12) 0.4653(2) 0.0219(4) Uani d . 1 1 . .
    C C8 0.6544(2) 0.82305(12) 0.4741(2) 0.0212(4) Uani d . 1 1 . .
    C C9 0.5389(3) 0.76440(13) 0.4277(2) 0.0236(5) Uani d . 1 1 . .
    C C11 0.7427(3) 0.68490(12) 0.3543(2) 0.0222(4) Uani d . 1 1 . .
    C C12 0.8630(3) 0.74009(12) 0.4048(2) 0.0222(4) Uani d . 1 1 . .
    H H11 0.768(3) 0.4067(17) -0.019(5) 0.074(6) Uiso d D 1 1 . .
    H H12 0.624(3) 0.4089(17) -0.015(5) 0.074(6) Uiso d D 1 1 . .
    H H21 1.109(3) 0.8260(14) 0.166(4) 0.074(6) Uiso d D 1 1 . .
    H H22 1.263(3) 0.8246(14) 0.176(4) 0.074(6) Uiso d D 1 1 . .
    H H23 1.182(4) 0.7675(14) 0.225(3) 0.074(6) Uiso d D 1 1 . .
    H H24 1.190(4) 0.7813(16) 0.080(2) 0.074(6) Uiso d D 1 1 . .
loop_
    _atom_site_aniso_label
    _atom_site_aniso_U_11
    _atom_site_aniso_U_22
    _atom_site_aniso_U_33
    _atom_site_aniso_U_12
    _atom_site_aniso_U_13
    _atom_site_aniso_U_23
    Ag1 0.03248(13) 0.03008(13) 0.03023(13) -0.00021(7) 0.00124(8) -0.00114(8)
    O1 0.0281(9) 0.0371(10) 0.0449(11) -0.0023(8) 0.0016(8) -0.0077(8)
    O2 0.0202(8) 0.0337(9) 0.0471(11) -0.0027(7) 0.0010(7) -0.0058(8)
    O3 0.0299(9) 0.0264(9) 0.0747(15) 0.0000(8) -0.0052(9) -0.0102(9)
    O5 0.0197(9) 0.0485(11) 0.0607(13) -0.0068(8) -0.0051(8) 0.0142(10)
    O6 0.0330(9) 0.0325(10) 0.0485(11) -0.0067(7) -0.0014(8) 0.0053(8)
    O71 0.0462(11) 0.0284(9) 0.0374(10) 0.0044(8) -0.0032(8) 0.0019(8)
    O72 0.0233(9) 0.0408(10) 0.0662(14) 0.0076(8) 0.0017(9) 0.0079(10)
    O8 0.0241(8) 0.0340(9) 0.0455(11) 0.0061(7) -0.0065(8) -0.0150(8)
    O9 0.0189(9) 0.0374(10) 0.0551(12) -0.0008(7) 0.0040(8) -0.0096(9)
    O11 0.0280(9) 0.0327(10) 0.0398(10) 0.0029(7) -0.0013(7) -0.0140(8)
    O12 0.0204(9) 0.0394(10) 0.0484(11) 0.0035(7) 0.0034(8) -0.0105(8)
    O131 0.0251(9) 0.0359(10) 0.0707(14) -0.0020(8) -0.0166(9) -0.0045(9)
    O132 0.0338(9) 0.0223(9) 0.0451(11) -0.0026(7) 0.0010(8) -0.0044(7)
    N2 0.0285(11) 0.0406(13) 0.0376(13) -0.0039(9) -0.0015(9) -0.0011(10)
    N4 0.0200(9) 0.0316(10) 0.0313(11) 0.0040(8) -0.0017(8) 0.0003(9)
    N7 0.0291(10) 0.0305(11) 0.0168(9) 0.0042(8) -0.0014(7) 0.0022(8)
    N10 0.0193(9) 0.0257(10) 0.0253(10) -0.0024(7) -0.0025(7) -0.0033(8)
    N13 0.0232(9) 0.0284(10) 0.0234(10) -0.0014(8) -0.0005(7) -0.0030(8)
    C1 0.0214(11) 0.0304(12) 0.0178(11) 0.0023(9) -0.0015(8) -0.0002(9)
    C2 0.0195(10) 0.0311(12) 0.0183(10) -0.0002(9) 0.0004(8) -0.0034(9)
    C3 0.0244(11) 0.0291(13) 0.0266(12) -0.0007(10) -0.0020(9) -0.0059(9)
    C5 0.0234(11) 0.0356(13) 0.0202(11) -0.0018(10) -0.0018(8) 0.0029(10)
    C6 0.0245(11) 0.0300(12) 0.0184(11) -0.0022(9) -0.0013(9) 0.0011(9)
    C7 0.0211(11) 0.0239(10) 0.0204(11) -0.0023(9) -0.0028(8) 0.0001(9)
    C8 0.0197(10) 0.0250(11) 0.0187(10) 0.0006(8) -0.0022(8) -0.0022(9)
    C9 0.0221(11) 0.0269(11) 0.0218(11) -0.0003(9) -0.0013(9) -0.0024(9)
    C11 0.0250(11) 0.0257(11) 0.0157(10) 0.0020(9) -0.0015(8) -0.0002(9)
    C12 0.0202(11) 0.0257(11) 0.0207(10) 0.0020(9) 0.0001(8) 0.0005(9)
_geom_special_details
;
All e.s.d.'s (except the e.s.d. in the dihedral angle between two l.s. planes)
are estimated using the full covariance matrix. The cell e.s.d.'s are taken
into account individually in the estimation of e.s.d.'s in distances, angles
and torsion angles; correlations between e.s.d.'s in cell parameters are only
used when they are defined by crystal symmetry. An approximate (isotropic)
treatment of cell e.s.d.'s is used for estimating e.s.d.'s involving l.s.
planes.
;
loop_
    _geom_bond_atom_site_label_1
    _geom_bond_atom_site_label_2
    _geom_bond_site_symmetry_2
    _geom_bond_distance
    _geom_bond_publ_flag
    Ag1 O1 . 2.3133(19) ?
    Ag1 O2 . 2.3848(19) ?
    Ag1 O8 4_575 2.4931(18) ?
    Ag1 O11 . 2.5361(18) ?
    Ag1 O5 1_655 2.573(2) ?
    Ag1 O72 . 2.644(2) ?
    Ag1 O132 4_575 2.661(2) ?
    O1 H11 . 0.80(3) ?
    O1 H12 . 0.80(3) ?
    O2 C2 . 1.224(3) ?
    O3 C3 . 1.212(3) ?
    O5 C5 . 1.206(3) ?
    O5 Ag1 1_455 2.573(2) ?
    O6 C6 . 1.218(3) ?
    O71 N7 . 1.235(3) ?
    O72 N7 . 1.239(3) ?
    O8 C8 . 1.225(3) ?
    O8 Ag1 4_576 2.4931(18) ?
    O9 C9 . 1.206(3) ?
    O11 C11 . 1.203(3) ?
    O12 C12 . 1.223(3) ?
    O131 N13 . 1.235(3) ?
    O132 N13 . 1.225(3) ?
    O132 Ag1 4_576 2.661(2) ?
    N2 H21 . 0.832(19) ?
    N2 H22 . 0.83(2) ?
    N2 H23 . 0.830(19) ?
    N2 H24 . 0.827(19) ?
    N4 C5 . 1.364(3) ?
    N4 C3 . 1.373(3) ?
    N4 H4 . 0.8600 ?
    N7 C1 . 1.417(3) ?
    N10 C11 . 1.366(3) ?
    N10 C9 . 1.373(3) ?
    N10 H10 . 0.8600 ?
    N13 C7 . 1.423(3) ?
    C1 C2 . 1.417(3) ?
    C1 C6 . 1.434(3) ?
    C2 C3 . 1.534(3) ?
    C5 C6 . 1.546(3) ?
    C7 C12 . 1.417(3) ?
    C7 C8 . 1.419(3) ?
    C8 C9 . 1.544(3) ?
    C11 C12 . 1.539(3) ?
loop_
    _geom_angle_atom_site_label_1
    _geom_angle_atom_site_label_2
    _geom_angle_atom_site_label_3
    _geom_angle_site_symmetry_1
    _geom_angle_site_symmetry_3
    _geom_angle
    _geom_angle_publ_flag
    O1 Ag1 O2 . 1 132.26(6) ?
    O1 Ag1 O2 . . 132.26(6) ?
    O2 Ag1 O2 1 . 0.00(5) ?
    O1 Ag1 O8 . 4_575 96.52(7) ?
    O2 Ag1 O8 1 4_575 86.50(7) ?
    O2 Ag1 O8 . 4_575 86.50(7) ?
    O1 Ag1 O11 . . 153.27(7) ?
    O2 Ag1 O11 1 . 73.76(6) ?
    O2 Ag1 O11 . . 73.76(6) ?
    O8 Ag1 O11 4_575 . 76.73(7) ?
    O1 Ag1 O5 . 1_655 97.02(7) ?
    O2 Ag1 O5 1 1_655 107.42(7) ?
    O2 Ag1 O5 . 1_655 107.42(7) ?
    O8 Ag1 O5 4_575 1_655 144.87(6) ?
    O11 Ag1 O5 . 1_655 76.64(7) ?
    O1 Ag1 O72 . . 87.67(7) ?
    O2 Ag1 O72 1 . 62.25(7) ?
    O2 Ag1 O72 . . 62.25(7) ?
    O8 Ag1 O72 4_575 . 139.31(6) ?
    O11 Ag1 O72 . . 114.48(7) ?
    O5 Ag1 O72 1_655 . 73.55(6) ?
    O1 Ag1 O132 . 4_575 78.24(6) ?
    O2 Ag1 O132 1 4_575 141.23(6) ?
    O2 Ag1 O132 . 4_575 141.23(6) ?
    O8 Ag1 O132 4_575 4_575 63.63(6) ?
    O11 Ag1 O132 . 4_575 75.60(6) ?
    O5 Ag1 O132 1_655 4_575 87.76(6) ?
    O72 Ag1 O132 . 4_575 155.09(5) ?
    Ag1 O1 H11 . . 120(3) ?
    Ag1 O1 H12 . . 111(3) ?
    H11 O1 H12 . . 105.3(9) ?
    O2 O2 C2 1 . 0(10) ?
    O2 O2 Ag1 1 . 0(6) ?
    C2 O2 Ag1 . . 123.54(16) ?
    O3 O3 C3 1 . 0(10) ?
    C5 O5 Ag1 . 1_455 130.73(17) ?
    N7 O72 Ag1 . . 123.30(16) ?
    C8 O8 Ag1 . 4_576 134.07(15) ?
    C11 O11 Ag1 . . 141.17(16) ?
    N13 O132 Ag1 . 4_576 120.06(15) ?
    H21 N2 H22 . . 108.8(9) ?
    H21 N2 H23 . . 111(3) ?
    H22 N2 H23 . . 109.0(9) ?
    H21 N2 H24 . . 109.7(9) ?
    H22 N2 H24 . . 108(3) ?
    H23 N2 H24 . . 110.0(9) ?
    C5 N4 C3 . . 124.1(2) ?
    C5 N4 H4 . . 117.9 ?
    C3 N4 H4 . . 117.9 ?
    O71 N7 O72 . . 120.3(2) ?
    O71 N7 C1 . . 119.6(2) ?
    O72 N7 C1 . . 120.0(2) ?
    C11 N10 C9 . . 124.3(2) ?
    C11 N10 H10 . . 117.8 ?
    C9 N10 H10 . . 117.8 ?
    O132 N13 O131 . . 121.6(2) ?
    O132 N13 C7 . . 120.24(19) ?
    O131 N13 C7 . . 118.21(19) ?
    N7 C1 C2 . . 119.23(19) ?
    N7 C1 C6 . . 119.3(2) ?
    C2 C1 C6 . . 121.5(2) ?
    O2 C2 O2 1 . 0.00(16) ?
    O2 C2 C1 1 . 128.4(2) ?
    O2 C2 C1 . . 128.4(2) ?
    O2 C2 C3 1 . 113.3(2) ?
    O2 C2 C3 . . 113.3(2) ?
    C1 C2 C3 . . 118.3(2) ?
    O3 C3 O3 1 . 0.0(2) ?
    O3 C3 N4 1 . 121.8(2) ?
    O3 C3 N4 . . 121.8(2) ?
    O3 C3 C2 1 . 119.0(2) ?
    O3 C3 C2 . . 119.0(2) ?
    N4 C3 C2 . . 119.2(2) ?
    O5 C5 N4 . . 122.3(2) ?
    O5 C5 C6 . . 118.5(2) ?
    N4 C5 C6 . . 119.2(2) ?
    O6 C6 C1 . . 127.8(2) ?
    O6 C6 C5 . . 114.7(2) ?
    C1 C6 C5 . . 117.6(2) ?
    C12 C7 C8 . . 122.1(2) ?
    C12 C7 N13 . . 117.8(2) ?
    C8 C7 N13 . . 119.65(19) ?
    O8 C8 C7 . . 127.9(2) ?
    O8 C8 C9 . . 114.66(19) ?
    C7 C8 C9 . . 117.45(19) ?
    O9 C9 N10 . . 122.3(2) ?
    O9 C9 C8 . . 118.9(2) ?
    N10 C9 C8 . . 118.83(19) ?
    O11 C11 N10 . . 122.9(2) ?
    O11 C11 C12 . . 118.2(2) ?
    N10 C11 C12 . . 118.9(2) ?
    O12 C12 C7 . . 127.4(2) ?
    O12 C12 C11 . . 114.6(2) ?
    C7 C12 C11 . . 118.00(19) ?
loop_
    _geom_hbond_atom_site_label_D
    _geom_hbond_atom_site_label_H
    _geom_hbond_atom_site_label_A
    _geom_hbond_site_symmetry_A
    _geom_hbond_distance_DH
    _geom_hbond_distance_HA
    _geom_hbond_distance_DA
    _geom_hbond_angle_DHA
    N4 H4 O11 1_455 0.86 2.18 2.979(3) 155.0
    N10 H10 O2 1 0.86 2.26 2.945(3) 136.5
    N10 H10 O3 1 0.86 2.29 3.030(3) 143.9
    O1 H11 O131 2_745 0.80(3) 2.06(3) 2.851(3) 177(5)
    O1 H12 O8 2_645 0.80(3) 2.02(3) 2.781(2) 160(3)
    N2 H21 O6 2_655 0.832(19) 2.16(2) 2.962(3) 163(3)
    N2 H22 O72 2_755 0.83(2) 2.20(2) 2.998(3) 160(3)
data_global
_journal_date_recd_electronic     2013-07-01
_journal_date_accepted     2013-07-24
_journal_name_full     'Acta Crystallographica, Section E'
_journal_year     2013
_journal_volume     69
_journal_issue      8
_journal_page_first     m477
_journal_page_last     m478
_journal_paper_category     QM
_journal_paper_doi     10.1107/S1600536813020631
_journal_coeditor_code     PJ2004
_publ_contact_author_name     'Nguyen Dinh Do'
_publ_contact_author_address
;
Hanoi University of Mining and Geology,
Dong Ngac, Tu Liem, Ha Noi, Vietnam
;
_publ_contact_author_email     dondchem@gmail.com
_publ_contact_author_fax     '+74996195912'
_publ_contact_author_phone     '+84913010257'
_publ_section_title
;
<i>catena</i>-Poly[ammonium
[aquabis(\m-2,3,5,6-tetraoxo-4-nitropyridin-4-ido)argentate(I)]]
;
loop_
    _publ_author_name
    _publ_author_address
    'Dinh Do, Nguyen'
;
Hanoi University of Mining and Geology,
Dong Ngac, Tu Liem, Ha Noi, Vietnam
;
    'Kovalchukova, Olga'
;
Peoples' Friendship University of Russia,
6 Miklukho-Mallaya, 117198 Moscow, Russian Federation
;
    'Stash, Adam'
;
Karpov Institute of Physical Chemistry,
10 Vorontsovo Pole, 105064 Moscow, Russian Federation
;
    'Strashnova, Svetlana'
;
Peoples' Friendship University of Russia,
6 Miklukho-Mallaya, 117198 Moscow, Russian Federation
;
