# Supplementary material for: catena-Poly[ammonium [aqua­bis­(μ-2,3,5,6-tetra­oxo-4-nitro­pyridin-4-ido)argentate(I)]]
Source: Acta Crystallogr Sect E Struct Rep Online. 2013 Jul 31;69(Pt 8):m477–8. doi: 10.1107/S1600536813020631 (PMC3793704; doi:10.1107/S1600536813020631)
Supplement: Supplementary file 2 [file e-69-0m477-Isup2.hkl]

# 
# h,k,l, Fc-squared, Fo-squared, sigma(Fo-squared) and status flag 
# 
data_I
_shelx_title ' udn77 in P2(1)/c' 
_shelx_refln_list_code          4 
_shelx_F_calc_maximum      250.85 
_exptl_crystal_F_000      1016.00 
_reflns_d_resolution_high  0.8262 
 
loop_ 
 _symmetry_equiv_pos_as_xyz 
 'x, y, z' 
 '-x, y+1/2, -z+1/2' 
 '-x, -y, -z' 
 'x, -y-1/2, z-1/2' 
 
_cell_length_a     8.7840 
_cell_length_b    18.5510 
_cell_length_c     9.1950 
_cell_angle_alpha  90.000 
_cell_angle_beta   90.700 
_cell_angle_gamma  90.000 
 
_shelx_F_squared_multiplier     1.000 
 
loop_ 
 _refln_index_h 
 _refln_index_k 
 _refln_index_l 
 _refln_F_squared_calc 
 _refln_F_squared_meas 
 _refln_F_squared_sigma 
 _refln_observed_status 
   1   0   0     4460.70     4855.66    186.10 o 
   2   0   0     4718.10     4255.33    182.10 o 
   3   0   0    13503.03    13237.25    305.17 o 
   4   0   0     1577.91     1900.04     53.03 o 
   5   0   0     6682.96     6505.56    149.08 o 
   6   0   0       19.83        0.00    141.08 o 
   7   0   0     1365.69     1334.73     32.02 o 
   8   0   0     4298.33     4375.40    100.05 o 
   9   0   0       96.47        0.00     93.05 o 
  10   0   0     2245.35     2135.17     33.02 o 
   1   1   0     7690.51     8695.76    254.14 o 
   2   1   0      152.99      114.06      8.00 o 
   3   1   0     3288.15     3114.71    105.06 o 
   4   1   0      929.29     1101.60     37.02 o 
   5   1   0      517.97      550.30     14.01 o 
   6   1   0      383.65      384.21     11.01 o 
   7   1   0        2.43        0.00     64.04 o 
   8   1   0      163.43      144.08      9.00 o 
   9   1   0        5.53        0.00     69.04 o 
  10   1   0      141.80        0.00     77.04 o 
   0   2   0    22465.20    24977.68   1488.82 o 
   1   2   0     2483.06     2660.46    148.08 o 
   2   2   0    10952.63    10795.91    281.15 o 
   3   2   0    19038.58    17810.76    348.19 o 
   4   2   0       25.65        0.00     47.03 o 
   5   2   0    31077.08    30300.60    435.24 o 
   6   2   0     2509.19     2508.37     64.04 o 
   7   2   0       16.11        0.00     62.03 o 
   8   2   0     3845.68     3732.04     89.05 o 
   9   2   0      210.00      206.11     10.01 o 
  10   2   0      797.99      804.44     16.01 o 
   1   3   0     1646.45     1626.89     86.05 o 
   2   3   0        1.18        0.00     56.03 o 
   3   3   0       21.96        0.00    155.08 o 
   4   3   0       32.79       39.02      9.00 o 
   5   3   0     1949.14     2035.11     58.03 o 
   6   3   0       12.53        0.00     63.03 o 
   7   3   0      430.50      398.22     11.01 o 
   8   3   0        6.96        0.00     67.04 o 
   9   3   0      654.62      665.36     15.01 o 
  10   3   0      182.36      187.10     10.01 o 
   0   4   0     7937.46     7548.14    259.14 o 
   1   4   0     1810.30     1727.95     72.04 o 
   2   4   0     2052.87     1805.99     64.04 o 
   3   4   0    15909.61    16002.77    333.18 o 
   4   4   0       35.72        0.00     51.03 o 
   5   4   0     6462.96     6198.40    140.08 o 
   6   4   0     8691.72     9007.93    168.09 o 
   7   4   0      517.40      506.28     14.01 o 
   8   4   0     1721.25     1824.00     37.02 o 
   9   4   0       63.69        0.00     74.04 o 
  10   4   0      661.65      655.36     15.01 o 
   1   5   0       14.45        0.00     52.03 o 
   2   5   0      200.52      177.10      9.00 o 
   3   5   0     7531.62     7881.32    235.13 o 
   4   5   0     6384.06     5936.25    143.08 o 
   5   5   0      648.12      708.39     17.01 o 
   6   5   0     2479.74     2265.24     63.03 o 
   7   5   0     5038.92     4989.73    126.07 o 
   8   5   0      340.06      327.18     11.01 o 
   9   5   0       20.33        0.00     73.04 o 
  10   5   0      208.73        0.00     90.05 o 
   0   6   0     6838.69     6513.57    242.13 o 
   1   6   0        7.39        0.00     53.03 o 
   2   6   0     8668.93     8636.73    254.14 o 
   3   6   0    18164.01    18447.11    359.20 o 
   4   6   0       63.15        0.00     29.02 o 
   5   6   0     3768.85     3737.05    109.06 o 
   6   6   0     1023.49     1010.55     24.01 o 
   7   6   0      106.63      126.07      9.00 o 
   8   6   0     2043.15     2026.11     39.02 o 
   9   6   0      116.28       99.05     12.01 o 
  10   6   0       76.74       76.04     16.01 o 
   1   7   0     5807.66     5843.20    151.08 o 
   2   7   0    18543.89    18473.12    367.20 o 
   3   7   0     6552.50     6822.74    156.09 o 
   4   7   0     4115.13     4219.31    120.07 o 
   5   7   0      970.02      953.52     25.01 o 
   6   7   0      672.74      671.37     17.01 o 
   7   7   0     1548.38     1512.83     33.02 o 
   8   7   0      341.19      331.18     11.01 o 
   9   7   0      933.23      859.47     16.01 o 
  10   7   0      659.68      682.37     16.01 o 
   0   8   0      765.68      645.35     21.01 o 
   1   8   0       54.36       46.03     11.01 o 
   2   8   0      607.72      501.27     16.01 o 
   3   8   0     3358.82     3330.82    108.06 o 
   4   8   0        0.74        0.00     46.03 o 
   5   8   0     1005.32      970.53     23.01 o 
   6   8   0       97.44        0.00     67.04 o 
   7   8   0      656.94      628.34     14.01 o 
   8   8   0      369.59      380.21     14.01 o 
   9   8   0      172.05      133.07     11.01 o 
   1   9   0     9893.43     9000.93    259.14 o 
   2   9   0     2694.84     2450.34     77.04 o 
   3   9   0     1133.37     1018.56     29.02 o 
   4   9   0     3624.57     3459.90     88.05 o 
   5   9   0      254.25      255.14     10.01 o 
   6   9   0     2191.50     2194.20     54.03 o 
   7   9   0     2670.00     2556.40     59.03 o 
   8   9   0        0.04        0.00    123.07 o 
   9   9   0     1169.00     1227.67     23.01 o 
   0  10   0       81.03        0.00     59.03 o 
   1  10   0     1528.41     1661.91     50.03 o 
   2  10   0     1627.40     1657.91     44.02 o 
   3  10   0      866.23      925.51     23.01 o 
   4  10   0        0.84        0.00     62.03 o 
   5  10   0     1173.05     1281.70     30.02 o 
   6  10   0      129.94      134.07      9.00 o 
   7  10   0      465.01      445.24     12.01 o 
   8  10   0      625.27      629.34     14.01 o 
   9  10   0       52.82        0.00     76.04 o 
   1  11   0    10993.05    10891.97    269.15 o 
   2  11   0     7798.57     7324.01    157.09 o 
   3  11   0     1963.26     1824.00     51.03 o 
   4  11   0     6912.16     6605.62    148.08 o 
   5  11   0      348.99      324.18     11.01 o 
   6  11   0     1170.83     1151.63     27.01 o 
   7  11   0     1836.91     1973.08     41.02 o 
   8  11   0      340.72      342.19     12.01 o 
   9  11   0     1544.81     1711.94     32.02 o 
   0  12   0       88.35      117.06      9.00 o 
   1  12   0       21.24        0.00     54.03 o 
   2  12   0       49.58        0.00     66.04 o 
   3  12   0      523.10      478.26     13.01 o 
   4  12   0        0.00        0.00     89.05 o 
   5  12   0      310.12      320.18     11.01 o 
   6  12   0        0.14        0.00     83.05 o 
   7  12   0      282.69      285.16     11.01 o 
   8  12   0       78.19        0.00    111.06 o 
   1  13   0     6553.59     6251.42    142.08 o 
   2  13   0     5992.78     5625.08    136.07 o 
   3  13   0     1713.46     1601.88     39.02 o 
   4  13   0     4743.12     4635.54    123.07 o 
   5  13   0      178.08      189.10      9.00 o 
   6  13   0     3026.17     3275.79     74.04 o 
   7  13   0     2095.72     2147.18     39.02 o 
   8  13   0       52.67        0.00     75.04 o 
   0  14   0      653.48      721.40     17.01 o 
   1  14   0     1137.26     1140.62     28.02 o 
   2  14   0       65.18       87.05      8.00 o 
   3  14   0       20.48        0.00     58.03 o 
   4  14   0       29.20        0.00     72.04 o 
   5  14   0        1.05        0.00     78.04 o 
   6  14   0       74.58        0.00     91.05 o 
   7  14   0      139.30        0.00     79.04 o 
   8  14   0        0.24        0.00     93.05 o 
   1  15   0      811.47      755.41     18.01 o 
   2  15   0       55.39        0.00     64.04 o 
   3  15   0      228.36      212.12     10.01 o 
   4  15   0     5191.65     5045.76    125.07 o 
   5  15   0      383.03      422.23     12.01 o 
   6  15   0     1527.54     1617.89     33.02 o 
   7  15   0     1910.35     2012.10     38.02 o 
   0  16   0       24.48        0.00     64.04 o 
   1  16   0       94.94        0.00     67.04 o 
   2  16   0      302.86      318.17     10.01 o 
   3  16   0     1092.21     1027.56     22.01 o 
   4  16   0       20.28        0.00     68.04 o 
   5  16   0        0.82        0.00     72.04 o 
   6  16   0        0.38        0.00     68.04 o 
   7  16   0       68.92        0.00     70.04 o 
   1  17   0     4334.24     4371.39     93.05 o 
   2  17   0        4.59        0.00     85.05 o 
   3  17   0       22.28        0.00     75.04 o 
   4  17   0     2102.87     2083.14     40.02 o 
   5  17   0      143.01      153.08      9.00 o 
   6  17   0      352.44      367.20     12.01 o 
   0  18   0     1414.69     1340.73     29.02 o 
   1  18   0       60.73       53.03     13.01 o 
   2  18   0     1922.08     1871.03     43.02 o 
   3  18   0        7.15        0.00     62.03 o 
   4  18   0       38.01        0.00     63.03 o 
   5  18   0      414.51      384.21     12.01 o 
   6  18   0        0.70        0.00     73.04 o 
   1  19   0     1662.67     1763.97     36.02 o 
   2  19   0      881.53      842.46     18.01 o 
   3  19   0      359.01      379.21     11.01 o 
   4  19   0      817.05      793.43     15.01 o 
   5  19   0       41.84        0.00    130.07 o 
   0  20   0     1978.48     2063.13     34.02 o 
   1  20   0       46.79        0.00    116.06 o 
   2  20   0      526.19      527.29     12.01 o 
   3  20   0     1073.17     1042.57     23.01 o 
   4  20   0      103.13      104.06      8.00 o 
   1  21   0      291.45      328.18     11.01 o 
   2  21   0      963.33      974.53     21.01 o 
   3  21   0       14.11        0.00     91.05 o 
   0  22   0      707.24      784.43     16.01 o 
   1  22   0       71.85       84.05      9.00 o 
   2  22   0      419.19      426.23     12.01 o 
 -10   1   1       20.70        0.00     71.04 o 
  -9   1   1     3389.06     3411.87     74.04 o 
  -8   1   1     1582.11     1551.85     34.02 o 
  -7   1   1      764.40      790.43     17.01 o 
  -6   1   1     5248.95     5232.87    129.07 o 
  -5   1   1     1119.58     1073.59     31.02 o 
  -4   1   1     9651.33     9325.11    253.14 o 
  -3   1   1    26739.97    25666.06    432.24 o 
  -2   1   1      541.76      527.29     22.01 o 
  -1   1   1     7724.67     7774.26    259.14 o 
   0   1   1     2481.51     2493.28    104.34 o 
   1   1   1     4571.01     4741.60    187.10 o 
   2   1   1    23262.73    22607.38    401.22 o 
   3   1   1      885.89      994.54     36.02 o 
   4   1   1     3598.46     3251.78    106.06 o 
   5   1   1     6644.74     6393.50    146.08 o 
   6   1   1      433.44      420.23     12.01 o 
   7   1   1     3867.04     3876.12     92.05 o 
   8   1   1      969.44      918.50     20.01 o 
   9   1   1     2477.84     2515.38     53.03 o 
  10   1   1     1778.90     1870.02     37.02 o 
 -10   2   1        1.45        0.00     74.04 o 
  -9   2   1      242.37      245.13     11.01 o 
  -8   2   1       17.30        0.00     66.04 o 
  -7   2   1      673.28      748.41     18.01 o 
  -6   2   1       12.93        0.00     69.04 o 
  -5   2   1     1635.21     1822.00     56.03 o 
  -4   2   1     7577.94     8030.40    234.13 o 
  -3   2   1     4528.48     4446.44    131.07 o 
  -2   2   1     4068.66     4258.33    136.07 o 
  -1   2   1     1802.22     1887.03     96.05 o 
   0   2   1      972.92     1025.80     39.15 o 
   1   2   1      565.69      573.31     27.01 o 
   2   2   1     5863.60     5922.24    210.12 o 
   3   2   1      906.26      810.44     27.01 o 
   4   2   1     4357.93     4775.62    127.07 o 
   5   2   1      392.61      374.20     11.01 o 
   6   2   1      116.46      120.07      8.00 o 
   7   2   1       13.71       31.02      7.00 o 
   8   2   1      764.07      813.45     16.01 o 
   9   2   1       58.00        0.00     94.05 o 
  10   2   1      246.34      256.14     11.01 o 
 -10   3   1        0.12        0.00     70.04 o 
  -9   3   1     2964.06     3019.65     57.03 o 
  -8   3   1      246.64      238.13     10.01 o 
  -7   3   1      150.32      157.09      9.00 o 
  -6   3   1    11422.61    11100.08    267.15 o 
  -5   3   1      251.99      233.13      9.00 o 
  -4   3   1     7353.44     6285.44    150.08 o 
  -3   3   1     2941.16     2790.53    105.06 o 
  -2   3   1      490.00      611.33     26.01 o 
  -1   3   1    18424.08    17907.81    390.21 o 
   0   3   1      500.21      436.51     14.51 o 
   1   3   1     2389.08     2508.37     98.05 o 
   2   3   1    35469.70    33649.43   1140.62 o 
   3   3   1       97.72      116.06      8.00 o 
   4   3   1    19604.73    18862.33    351.19 o 
   5   3   1     3519.24     3395.86    104.06 o 
   6   3   1     2884.04     2849.56     79.04 o 
   7   3   1     7999.61     8067.42    159.09 o 
   8   3   1        9.51        0.00     78.04 o 
   9   3   1      492.12      491.27     13.01 o 
  10   3   1     1236.50     1294.71     23.01 o 
 -10   4   1      985.30     1060.58     20.01 o 
  -9   4   1        7.22       15.01      8.00 o 
  -8   4   1        5.28        0.00     69.04 o 
  -7   4   1     2001.49     1930.06     47.03 o 
  -6   4   1      695.09      723.40     17.01 o 
  -5   4   1      324.73      272.15     10.01 o 
  -4   4   1      258.43      272.15     10.01 o 
  -3   4   1     6543.20     6642.64    225.12 o 
  -2   4   1     2960.41     2631.44    106.06 o 
  -1   4   1      363.19      422.23     15.01 o 
   0   4   1     2515.35     2394.79     72.15 o 
   1   4   1     3372.54     3752.06    120.07 o 
   2   4   1     1193.36     1066.58     42.02 o 
   3   4   1     3805.84     4924.70    129.07 o 
   4   4   1      465.92      448.25     13.01 o 
   5   4   1     4595.10     4767.61    124.07 o 
   6   4   1     1498.34     1509.83     38.02 o 
   7   4   1      288.10      264.14     10.01 o 
   8   4   1      388.58      374.20     11.01 o 
   9   4   1       44.03        0.00     73.04 o 
  10   4   1       29.13        0.00     73.04 o 
 -10   5   1      147.66      161.09     10.01 o 
  -9   5   1     1868.66     1848.01     37.02 o 
  -8   5   1     1533.56     1477.81     34.02 o 
  -7   5   1      894.01      837.46     21.01 o 
  -6   5   1     8329.82     8256.52    164.09 o 
  -5   5   1       77.14       82.04      7.00 o 
  -4   5   1     3765.63     3478.91    111.06 o 
  -3   5   1     3736.72     3229.77    114.06 o 
  -2   5   1      254.55      340.19     12.01 o 
  -1   5   1    40618.51    38444.06    555.30 o 
   0   5   1      993.98     1051.67     30.32 o 
   1   5   1     9124.80     9112.99    262.14 o 
   2   5   1     7138.12     7218.95    229.13 o 
   3   5   1      552.05      598.33     20.01 o 
   4   5   1     7156.19     6930.80    150.08 o 
   5   5   1     2336.31     2003.10     58.03 o 
   6   5   1     1167.61     1179.65     28.02 o 
   7   5   1     1417.04     1415.78     31.02 o 
   8   5   1      921.96      857.47     20.01 o 
   9   5   1      475.63      487.27     13.01 o 
  10   5   1      152.46      172.09     11.01 o 
 -10   6   1      298.45      289.16     12.01 o 
  -9   6   1       42.84        0.00    118.06 o 
  -8   6   1      994.28      981.54     19.01 o 
  -7   6   1     3765.83     3770.07     89.05 o 
  -6   6   1      132.91      123.07      8.00 o 
  -5   6   1     6764.26     6656.65    148.08 o 
  -4   6   1      234.94      196.11      9.00 o 
  -3   6   1      993.35      986.54     32.02 o 
  -2   6   1     2851.80     3743.05    121.07 o 
  -1   6   1      726.13      748.41     28.02 o 
   0   6   1     6129.87     6090.35    157.42 o 
   1   6   1     7790.86     7388.05    240.13 o 
   2   6   1      599.59      637.35     23.01 o 
   3   6   1     8009.79     7707.22    229.13 o 
   4   6   1      602.35      620.34     18.01 o 
   5   6   1     1657.05     1573.86     42.02 o 
   6   6   1     2361.49     2308.26     56.03 o 
   7   6   1       25.93        0.00     64.04 o 
   8   6   1      636.98      568.31     14.01 o 
   9   6   1      194.97      191.10     10.01 o 
  10   6   1      230.92      257.14     12.01 o 
 -10   7   1       19.89        0.00     72.04 o 
  -9   7   1      669.12      688.38     15.01 o 
  -8   7   1       52.26        0.00     75.04 o 
  -7   7   1     1760.74     1715.94     38.02 o 
  -6   7   1     2734.01     2759.51     69.04 o 
  -5   7   1      373.09      387.21     11.01 o 
  -4   7   1     2283.29     2309.26     64.04 o 
  -3   7   1    10614.69    10896.97    275.15 o 
  -2   7   1     1362.83     1296.71     47.03 o 
  -1   7   1     2783.54     2638.45    104.06 o 
   0   7   1     2685.65     2528.33     59.07 o 
   1   7   1     4019.39     3927.15    123.07 o 
   2   7   1       82.09        0.00     49.03 o 
   3   7   1      464.45      487.27     12.01 o 
   4   7   1     6254.05     6223.41    143.08 o 
   5   7   1      654.00      711.39     16.01 o 
   6   7   1      231.41      243.13     10.01 o 
   7   7   1     2068.61     2044.12     47.03 o 
   8   7   1     2151.15     1938.06     41.02 o 
   9   7   1      646.95      639.35     15.01 o 
  10   7   1      161.71        0.00     77.04 o 
  -9   8   1      383.27      417.23     13.01 o 
  -8   8   1     1373.30     1352.74     26.01 o 
  -7   8   1      792.31      755.41     18.01 o 
  -6   8   1      187.08      202.11     10.01 o 
  -5   8   1     4904.38     4878.67    127.07 o 
  -4   8   1     3135.98     2952.62     83.05 o 
  -3   8   1      712.08      642.35     16.01 o 
  -2   8   1    16280.86    15539.51    336.18 o 
  -1   8   1     1120.71     1190.65     35.02 o 
   0   8   1    10135.83     9594.96    281.65 o 
   1   8   1    18216.00    18560.17    370.20 o 
   2   8   1      181.10      172.09      9.00 o 
   3   8   1     3039.12     2811.54     81.04 o 
   4   8   1      757.83      763.42     17.01 o 
   5   8   1     1099.20     1161.64     32.02 o 
   6   8   1     3357.71     3224.77     73.04 o 
   7   8   1       74.51       90.05      8.00 o 
   8   8   1     1874.20     1947.07     42.02 o 
   9   8   1      296.59      277.15     11.01 o 
  -9   9   1      311.76      348.19     12.01 o 
  -8   9   1      103.45        0.00     71.04 o 
  -7   9   1      194.36      208.11     10.01 o 
  -6   9   1       52.65        0.00     83.05 o 
  -5   9   1      123.61      136.07      8.00 o 
  -4   9   1     1995.25     1884.03     48.03 o 
  -3   9   1       97.00        0.00     48.03 o 
  -2   9   1      551.27      563.31     15.01 o 
  -1   9   1    26357.86    27685.17    445.24 o 
   0   9   1      360.54      386.93      8.82 o 
   1   9   1      174.24      189.10      9.00 o 
   2   9   1     2995.37     2924.60     83.05 o 
   3   9   1      166.24      189.10      9.00 o 
   4   9   1      504.90      455.25     12.01 o 
   5   9   1      749.44      766.42     20.01 o 
   6   9   1      475.69      521.29     13.01 o 
   7   9   1      595.78      613.34     13.01 o 
   8   9   1        2.96        0.00     73.04 o 
   9   9   1     1135.68     1155.63     20.01 o 
  -9  10   1      129.05      132.07     10.01 o 
  -8  10   1      704.98      682.37     15.01 o 
  -7  10   1     3544.38     3442.89     75.04 o 
  -6  10   1      894.77      868.48     20.01 o 
  -5  10   1      170.87      146.08      9.00 o 
  -4  10   1     2348.14     2221.22     56.03 o 
  -3  10   1     2421.85     2323.27     64.04 o 
  -2  10   1    14810.29    14956.19    319.17 o 
  -1  10   1      296.55      359.20     12.01 o 
   0  10   1     9913.61     9974.16    187.47 o 
   1  10   1    10184.51    10089.53    264.14 o 
   2  10   1      256.90      226.12      9.00 o 
   3  10   1     9864.36     9542.23    249.14 o 
   4  10   1     2475.05     2487.36     65.04 o 
   5  10   1      534.87      503.28     13.01 o 
   6  10   1     4783.46     4739.60    102.06 o 
   7  10   1        4.15        0.00     70.04 o 
   8  10   1     1941.22     1996.09     41.02 o 
   9  10   1      690.02      725.40     16.01 o 
  -9  11   1      333.71      365.20     12.01 o 
  -8  11   1       20.54        0.00     70.04 o 
  -7  11   1      147.83      149.08      9.00 o 
  -6  11   1     5136.00     5078.78    130.07 o 
  -5  11   1      347.51      370.20     11.01 o 
  -4  11   1     1051.29     1114.61     29.02 o 
  -3  11   1      543.75      543.30     15.01 o 
  -2  11   1        0.12        0.00     49.03 o 
  -1  11   1        5.00        0.00     40.02 o 
   0  11   1      451.26      509.44      9.83 o 
   1  11   1     4120.41     4412.42    122.07 o 
   2  11   1     2327.37     2522.38     66.04 o 
   3  11   1        3.88        0.00     90.05 o 
   4  11   1     1286.73     1362.75     37.02 o 
   5  11   1     1438.63     1492.82     36.02 o 
   6  11   1        0.11        0.00     71.04 o 
   7  11   1        5.25        0.00    116.06 o 
   8  11   1       47.87        0.00     79.04 o 
   9  11   1       16.28        0.00     77.04 o 
  -8  12   1      296.71      312.17     11.01 o 
  -7  12   1     2391.14     2346.29     47.03 o 
  -6  12   1      788.14      739.41     15.01 o 
  -5  12   1     6559.61     6395.50    144.08 o 
  -4  12   1      200.45      204.11      9.00 o 
  -3  12   1     2473.22     2394.31     64.04 o 
  -2  12   1    12240.58    11677.40    279.15 o 
  -1  12   1      126.24      116.06      8.00 o 
   0  12   1     2497.04     2435.74     48.98 o 
   1  12   1    11710.62    11275.18    273.15 o 
   2  12   1      802.89      803.44     22.01 o 
   3  12   1     7243.49     7314.01    152.08 o 
   4  12   1     2292.18     2197.20     55.03 o 
   5  12   1       11.20        0.00     76.04 o 
   6  12   1     1897.58     1968.08     43.02 o 
   7  12   1       68.40        0.00    119.07 o 
   8  12   1     1555.21     1630.89     29.02 o 
  -8  13   1       18.80        0.00    127.07 o 
  -7  13   1      182.64        0.00     77.04 o 
  -6  13   1        8.33        0.00     76.04 o 
  -5  13   1       95.98      104.06      8.00 o 
  -4  13   1       45.45        0.00     67.04 o 
  -3  13   1       69.05       78.04      7.00 o 
  -2  13   1      950.29      912.50     24.01 o 
  -1  13   1      395.76      380.21     11.01 o 
   0  13   1      615.90      640.85      9.90 o 
   1  13   1      367.25      348.19     11.01 o 
   2  13   1       80.03       71.04      7.00 o 
   3  13   1      200.39      212.12      9.00 o 
   4  13   1        3.75        0.00     59.03 o 
   5  13   1     1812.94     1901.04     43.02 o 
   6  13   1      372.19      397.22     12.01 o 
   7  13   1        1.57        0.00     88.05 o 
   8  13   1       50.97        0.00     75.04 o 
  -8  14   1     1332.21     1389.76     27.01 o 
  -7  14   1     1057.79     1102.60     24.01 o 
  -6  14   1      254.45      240.13     10.01 o 
  -5  14   1     3608.03     3696.02     78.04 o 
  -4  14   1     1287.85     1290.71     27.01 o 
  -3  14   1     1467.44     1398.77     32.02 o 
  -2  14   1    10135.25     9806.37    172.09 o 
  -1  14   1     1156.20     1114.61     27.01 o 
   0  14   1     2019.59     1858.60     32.54 o 
   1  14   1     1127.57     1073.59     27.01 o 
   2  14   1     1285.29     1277.70     33.02 o 
   3  14   1     8845.32     8327.56    161.09 o 
   4  14   1     1555.24     1600.88     36.02 o 
   5  14   1     1331.69     1294.71     28.02 o 
   6  14   1     6874.67     6746.70    148.08 o 
   7  14   1       28.13        0.00     73.04 o 
   8  14   1      146.08      162.09     10.01 o 
  -7  15   1       10.84        0.00     72.04 o 
  -6  15   1      362.18      356.20     12.01 o 
  -5  15   1      160.78      144.08      9.00 o 
  -4  15   1      600.76      585.32     13.01 o 
  -3  15   1       45.88        0.00     59.03 o 
  -2  15   1      641.33      690.38     15.01 o 
  -1  15   1      238.25      239.13     10.01 o 
   0  15   1       25.88        0.00     42.43 o 
   1  15   1        1.46        0.00     67.04 o 
   2  15   1      451.58      432.24     12.01 o 
   3  15   1        4.09        0.00     88.05 o 
   4  15   1     1165.77     1153.63     26.01 o 
   5  15   1       21.23        0.00     73.04 o 
   6  15   1      285.40      249.14     11.01 o 
   7  15   1        9.89        0.00    107.06 o 
  -7  16   1      517.79      547.30     14.01 o 
  -6  16   1       16.49        0.00     67.04 o 
  -5  16   1     1170.39     1195.65     25.01 o 
  -4  16   1      895.80      903.49     19.01 o 
  -3  16   1     3239.10     3168.74     70.04 o 
  -2  16   1     3082.74     3054.67     68.04 o 
  -1  16   1        5.40        0.00     73.04 o 
   0  16   1     3386.45     3432.96     59.43 o 
   1  16   1     7734.83     7443.08    150.08 o 
   2  16   1     2022.26     1904.04     45.02 o 
   3  16   1     4399.19     4036.21     90.05 o 
   4  16   1      522.93      516.28     12.01 o 
   5  16   1      748.44      801.44     17.01 o 
   6  16   1      603.88      621.34     14.01 o 
   7  16   1       73.81        0.00     81.04 o 
  -6  17   1      303.34      313.17     11.01 o 
  -5  17   1      222.81      229.13     10.01 o 
  -4  17   1      105.67      114.06      9.00 o 
  -3  17   1      348.06      292.16     10.01 o 
  -2  17   1       70.95       60.03      7.00 o 
  -1  17   1       21.05        0.00    111.06 o 
   0  17   1        4.07        0.00     45.99 o 
   1  17   1     1432.94     1443.79     32.02 o 
   2  17   1      380.44      375.21     11.01 o 
   3  17   1      240.49      221.12      9.00 o 
   4  17   1      289.71      280.15     10.01 o 
   5  17   1      455.92      436.24     12.01 o 
   6  17   1        5.12        0.00     86.05 o 
  -6  18   1       47.81        0.00     76.04 o 
  -5  18   1      906.41     1062.58     20.01 o 
  -4  18   1      333.78      365.20     11.01 o 
  -3  18   1     1604.03     1533.84     31.02 o 
  -2  18   1     4538.29     4443.43     91.05 o 
  -1  18   1        3.55        0.00    116.06 o 
   0  18   1     1861.13     1954.62     55.03 o 
   1  18   1     1166.62     1127.62     22.01 o 
   2  18   1      100.87        0.00     67.04 o 
   3  18   1      602.50      573.31     13.01 o 
   4  18   1      144.95      144.08      9.00 o 
   5  18   1      488.53      508.28     13.01 o 
   6  18   1      544.90      614.34     14.01 o 
  -5  19   1      257.44      271.15     11.01 o 
  -4  19   1      588.71      583.32     13.01 o 
  -3  19   1      198.98      208.11      9.00 o 
  -2  19   1      348.67      338.19     11.01 o 
  -1  19   1     1943.95     1927.06     44.02 o 
   0  19   1      423.59      410.47     10.01 o 
   1  19   1      125.27      122.07      8.00 o 
   2  19   1      288.36      285.16     11.01 o 
   3  19   1       28.43        0.00     63.03 o 
   4  19   1      398.89      443.24     12.01 o 
   5  19   1      135.69        0.00     71.04 o 
  -4  20   1        5.33        0.00     68.04 o 
  -3  20   1       97.21      108.06      8.00 o 
  -2  20   1      278.18      263.14     10.01 o 
  -1  20   1        5.90        0.00     74.04 o 
   0  20   1      631.01      623.85      9.90 o 
   1  20   1      234.88      262.14     10.01 o 
   2  20   1        0.27        0.00    111.06 o 
   3  20   1     1177.28     1101.60     20.01 o 
   4  20   1      234.76      202.11     10.01 o 
  -3  21   1      799.93      834.46     18.01 o 
  -2  21   1       29.87        0.00     75.04 o 
  -1  21   1      923.50      983.54     20.01 o 
   0  21   1      471.01      477.86      8.82 o 
   1  21   1      235.06      215.12      9.00 o 
   2  21   1      960.04      968.53     19.01 o 
   3  21   1       14.28        0.00     58.03 o 
  -1  22   1        0.80        0.00     62.03 o 
   0  22   1      498.39      513.91     18.01 o 
   1  22   1      204.98      206.11     10.01 o 
 -10   0   2      698.73      697.38     15.01 o 
  -9   0   2      362.17      352.19     12.01 o 
  -8   0   2      334.90      347.19     11.01 o 
  -7   0   2     2349.81     2179.19     49.03 o 
  -6   0   2     1383.88     1377.75     35.02 o 
  -5   0   2     7154.48     7361.03    160.09 o 
  -4   0   2    27303.08    29466.14    463.25 o 
  -3   0   2       23.24       49.03     11.01 o 
  -2   0   2    44667.43    42960.54   1396.77 o 
  -1   0   2     8817.17     8981.92    258.14 o 
   0   0   2     6566.53     5996.97    146.07 o 
   1   0   2    29221.89    29885.37   1071.59 o 
   2   0   2     1969.32     2028.11     74.04 o 
   3   0   2     2363.85     2342.28     77.04 o 
   4   0   2     6106.44     6553.59    152.08 o 
   5   0   2       26.01       35.02      8.00 o 
   6   0   2     7853.21     7999.38    164.09 o 
   7   0   2      927.47      904.50     22.01 o 
   8   0   2      629.12      673.37     14.01 o 
   9   0   2     1642.22     1801.99     37.02 o 
  10   0   2       36.27        0.00     75.04 o 
 -10   1   2      154.09        0.00     77.04 o 
  -9   1   2        8.26        0.00     92.05 o 
  -8   1   2     2159.23     2169.19     49.03 o 
  -7   1   2       58.01       66.04      7.00 o 
  -6   1   2        0.57        0.00    114.06 o 
  -5   1   2      663.72      794.44     22.01 o 
  -4   1   2     2251.07     2529.39     72.04 o 
  -3   1   2        9.98        0.00     56.03 o 
  -2   1   2      912.54     1023.56     41.02 o 
  -1   1   2      607.76      583.32     24.01 o 
   0   1   2     1926.13     2386.23     67.20 o 
   1   1   2      232.57      294.16     12.01 o 
   2   1   2     1598.55     1369.75     54.03 o 
   3   1   2      385.90      390.21     14.01 o 
   4   1   2     1514.66     1674.92     55.03 o 
   5   1   2       33.34        0.00     45.02 o 
   6   1   2      123.69      151.08      9.00 o 
   7   1   2        3.93        0.00     69.04 o 
   8   1   2      285.08      306.17     11.01 o 
   9   1   2       13.39        0.00     70.04 o 
  10   1   2      110.62      125.07     11.01 o 
 -10   2   2      655.99      661.36     15.01 o 
  -9   2   2      193.48      199.11     10.01 o 
  -8   2   2     1095.52     1098.60     25.01 o 
  -7   2   2     5036.57     5004.74    129.07 o 
  -6   2   2      306.77      301.16     11.01 o 
  -5   2   2     4816.29     4988.73    132.07 o 
  -4   2   2     6310.21     6066.32    152.08 o 
  -3   2   2      220.84      200.11     10.01 o 
  -2   2   2     3676.22     3621.98    127.07 o 
  -1   2   2    29246.93    30256.58    489.27 o 
   0   2   2    31329.73    31345.91    839.71 o 
   1   2   2    52667.89    49867.32   2003.10 o 
   2   2   2     3294.35     3583.96    117.06 o 
   3   2   2    11040.78    11174.12    278.15 o 
   4   2   2     8664.65     9008.93    249.14 o 
   5   2   2      109.01      105.06      8.00 o 
   6   2   2     4425.70     4355.39    122.07 o 
   7   2   2     5821.67     5742.15    138.08 o 
   8   2   2     1144.52     1179.65     24.01 o 
   9   2   2      450.48      441.24     13.01 o 
 -10   3   2        0.40        0.00    113.06 o 
  -9   3   2      182.91      211.12     10.01 o 
  -8   3   2      683.32      706.39     16.01 o 
  -7   3   2        5.62        0.00     64.04 o 
  -6   3   2      801.25      771.42     19.01 o 
  -5   3   2      498.68      623.34     17.01 o 
  -4   3   2     2423.20     2600.42     71.04 o 
  -3   3   2    16736.81    16913.26    367.20 o 
  -2   3   2     2134.39     2222.22     80.04 o 
  -1   3   2     4521.30     4509.47    137.08 o 
   0   3   2    21537.98    22038.17    295.16 o 
   1   3   2       43.26        0.00     50.03 o 
   3   3   2      822.49     1021.56     33.02 o 
   4   3   2      682.88      843.46     27.01 o 
   5   3   2      494.02      441.24     11.01 o 
   6   3   2       50.93       59.03     13.01 o 
   7   3   2    11589.63    11674.40    273.15 o 
   8   3   2      817.47      795.44     16.01 o 
   9   3   2      139.83      148.08     10.01 o 
  10   3   2      124.11      125.07     10.01 o 
 -10   4   2     1000.12     1057.58     23.01 o 
  -9   4   2     1582.19     1542.85     32.02 o 
  -8   4   2      861.70      864.47     18.01 o 
  -7   4   2     2044.89     1978.08     48.03 o 
  -6   4   2      192.52      221.12     10.01 o 
  -5   4   2     7472.38     7492.10    161.09 o 
  -4   4   2     5671.78     5670.11    145.08 o 
  -3   4   2     1179.68     1277.70     39.02 o 
  -2   4   2    12944.22    11989.57    311.17 o 
  -1   4   2     7379.59     7673.20    249.14 o 
   0   4   2     6559.69     6609.23    157.60 o 
   1   4   2     2510.65     2309.26     93.05 o 
   2   4   2     8994.36     9637.28    262.14 o 
   3   4   2    21842.45    21825.96    385.21 o 
   4   4   2    14877.03    15561.53    319.17 o 
   5   4   2     1251.39     1271.70     33.02 o 
   6   4   2      642.22      648.36     15.01 o 
   7   4   2     3718.38     3810.09     91.05 o 
   8   4   2     1015.53     1002.55     22.01 o 
   9   4   2      821.80      819.45     18.01 o 
  10   4   2       11.94        0.00    115.06 o 
 -10   5   2        9.13        0.00     76.04 o 
  -9   5   2      670.36      656.36     15.01 o 
  -8   5   2     4401.43     4169.28     83.05 o 
  -7   5   2      223.02      220.12     10.01 o 
  -6   5   2     1523.56     1477.81     37.02 o 
  -5   5   2      377.95      322.18     11.01 o 
  -4   5   2      717.21      657.36     18.01 o 
  -3   5   2    14261.00    14935.18    333.18 o 
  -2   5   2     1632.24     1559.85     52.03 o 
  -1   5   2     4261.07     3955.17    128.07 o 
   0   5   2      139.37      105.28      5.98 o 
   1   5   2      547.58      553.30     17.01 o 
   2   5   2    47542.89    47328.93   1332.73 o 
   3   5   2      689.92      698.38     24.01 o 
   4   5   2     4143.74     4417.42    121.07 o 
   5   5   2     4279.33     4264.34    118.06 o 
   6   5   2        7.38        0.00     76.04 o 
   7   5   2     1093.18     1023.56     23.01 o 
   8   5   2      917.23      848.46     17.01 o 
   9   5   2      318.46      317.17     12.01 o 
  10   5   2      105.29      109.06     10.01 o 
 -10   6   2     1623.50     1638.90     33.02 o 
  -9   6   2      300.21      292.16     12.01 o 
  -8   6   2       20.25       17.01      5.00 o 
  -7   6   2     3890.26     3907.14     93.05 o 
  -6   6   2     1324.15     1282.70     31.02 o 
  -5   6   2     4911.75     4867.67    128.07 o 
  -4   6   2     2364.64     2334.28     66.04 o 
  -3   6   2     1516.78     1552.85     50.03 o 
  -2   6   2    18749.75    17731.71    369.20 o 
  -1   6   2     1162.43     1112.61     41.02 o 
   0   6   2     6742.26     6695.27    160.53 o 
   1   6   2    11544.90    11053.05    281.15 o 
   2   6   2     1007.47     1065.58     34.02 o 
   3   6   2     2486.16     2342.28     74.04 o 
   4   6   2     5107.35     5188.84    132.07 o 
   5   6   2      387.25      371.20     11.01 o 
   6   6   2     3283.36     3158.73     84.05 o 
   7   6   2        1.16        0.00     74.04 o 
   8   6   2      515.11      541.30     13.01 o 
   9   6   2      570.14      615.34     14.01 o 
  10   6   2        2.47        0.00     76.04 o 
  -9   7   2      474.60      474.26     13.01 o 
  -8   7   2     3353.11     3113.71     65.04 o 
  -6   7   2     3689.56     3634.99     92.05 o 
  -5   7   2     2008.44     1869.02     52.03 o 
  -4   7   2     1631.06     1517.83     40.02 o 
  -3   7   2     5804.09     5638.09    142.08 o 
  -2   7   2      108.91        0.00     54.03 o 
  -1   7   2      136.33      101.06      8.00 o 
   0   7   2     8012.82     7898.91    175.08 o 
   1   7   2     3437.58     3423.88    111.06 o 
   2   7   2    11113.86    11161.11    277.15 o 
   3   7   2     5053.96     5123.81    132.07 o 
   4   7   2     1615.15     1662.91     44.02 o 
   5   7   2     1363.04     1289.71     32.02 o 
   6   7   2       61.67        0.00     64.04 o 
   7   7   2     1132.23     1163.64     25.01 o 
   8   7   2      369.43      352.19     12.01 o 
   9   7   2        0.14        0.00     68.04 o 
  -9   8   2       75.04        0.00     82.04 o 
  -8   8   2        0.53        0.00     72.04 o 
  -7   8   2      515.94      518.28     13.01 o 
  -6   8   2       63.35        0.00     67.04 o 
  -5   8   2     1512.14     1393.76     34.02 o 
  -4   8   2     3561.17     3563.95     92.05 o 
  -3   8   2     1021.51     1086.60     29.02 o 
  -2   8   2    15298.41    15856.69    334.18 o 
  -1   8   2     7969.20     8332.56    251.14 o 
   0   8   2     1637.49     1701.66     44.52 o 
   1   8   2     3647.47     3417.87    111.06 o 
   2   8   2       85.26       83.05      7.00 o 
   3   8   2     2927.16     3053.67     84.05 o 
   4   8   2     1371.23     1388.76     38.02 o 
   5   8   2      953.00      972.53     25.01 o 
   6   8   2     2702.52     2748.51     68.04 o 
   7   8   2      117.04        0.00     75.04 o 
   8   8   2     1569.95     1595.87     32.02 o 
   9   8   2     1162.69     1147.63     22.01 o 
  -9   9   2      750.18      792.43     17.01 o 
  -8   9   2      506.45      505.28     14.01 o 
  -7   9   2      257.85      250.14     10.01 o 
  -6   9   2      474.28      488.27     13.01 o 
  -5   9   2     2056.76     1910.05     48.03 o 
  -4   9   2      670.63      671.37     17.01 o 
  -3   9   2    11749.23    11601.36    280.15 o 
  -2   9   2     1388.61     1423.78     43.02 o 
  -1   9   2     2486.16     2462.35     78.04 o 
   0   9   2     5418.28     5718.78    123.07 o 
   1   9   2     3331.30     3470.90    111.06 o 
   2   9   2     2945.20     2747.51     80.04 o 
   3   9   2     3231.77     3176.74     85.05 o 
   4   9   2      238.19      247.14     10.01 o 
   5   9   2     7198.95     7056.87    152.08 o 
   6   9   2       17.58        0.00     65.04 o 
   7   9   2     1291.04     1324.73     28.02 o 
   8   9   2      965.16      979.54     17.01 o 
   9   9   2        7.02        0.00    113.06 o 
  -9  10   2        7.99        0.00     98.05 o 
  -8  10   2      479.22      480.26     13.01 o 
  -7  10   2     1213.59     1138.62     27.01 o 
  -6  10   2      175.70      178.10      9.00 o 
  -5  10   2      248.85      237.13     10.01 o 
  -4  10   2     1518.26     1509.83     37.02 o 
  -3  10   2      336.66      354.19     11.01 o 
  -2  10   2      154.28      115.06      8.00 o 
  -1  10   2        6.47       20.01      5.00 o 
   0  10   2      464.15      411.64     13.01 o 
   1  10   2       14.84        0.00     46.03 o 
   2  10   2      160.57      172.09      9.00 o 
   3  10   2     1190.82     1218.67     33.02 o 
   4  10   2      890.36      871.48     24.01 o 
   5  10   2      145.72      154.08      9.00 o 
   6  10   2      294.63      352.19     11.01 o 
   7  10   2      225.63      217.12     10.01 o 
   8  10   2      217.01      240.13     11.01 o 
   9  10   2        2.03        0.00    116.06 o 
  -9  11   2      487.11      473.26     13.01 o 
  -8  11   2      421.59      465.25     13.01 o 
  -7  11   2        0.18        0.00    114.06 o 
  -6  11   2     3959.80     3986.18     96.05 o 
  -5  11   2     6411.51     6373.49    144.08 o 
  -4  11   2      759.79      771.42     17.01 o 
  -3  11   2     3181.53     2836.55     81.04 o 
  -2  11   2     1327.30     1294.71     35.02 o 
  -1  11   2     1904.47     1665.91     45.02 o 
   0  11   2     5930.85     5602.00     98.69 o 
   1  11   2      824.11      857.47     23.01 o 
   2  11   2     4210.50     3968.17    115.06 o 
   3  11   2      452.35      441.24     13.01 o 
   4  11   2     2412.41     2422.33     57.03 o 
   5  11   2     7382.52     8018.39    160.09 o 
   6  11   2       61.41        0.00     78.04 o 
   7  11   2      493.39      530.29     14.01 o 
   8  11   2     1804.16     1867.02     38.02 o 
   9  11   2       69.11        0.00     77.04 o 
  -8  12   2        2.56        0.00     72.04 o 
  -7  12   2      542.91      540.30     14.01 o 
  -6  12   2       62.84        0.00     82.04 o 
  -5  12   2      641.22      645.35     14.01 o 
  -4  12   2       27.08        0.00     76.04 o 
  -3  12   2       83.20        0.00     63.03 o 
  -2  12   2       39.90        0.00     62.03 o 
  -1  12   2      108.28      115.06      8.00 o 
   0  12   2       97.55      109.23      8.50 o 
   1  12   2     2057.77     2250.23     62.03 o 
   2  12   2        4.07       13.01      6.00 o 
   3  12   2      956.41      940.52     24.01 o 
   4  12   2       56.30       65.04      8.00 o 
   5  12   2      247.52      268.15     11.01 o 
   6  12   2      438.00      525.29     13.01 o 
   7  12   2       80.97       70.04      9.00 o 
   8  12   2       67.26        0.00     79.04 o 
  -8  13   2     2000.55     2068.13     39.02 o 
  -7  13   2        1.39        0.00     71.04 o 
  -6  13   2      693.98      766.42     16.01 o 
  -5  13   2     2036.13     2093.15     45.02 o 
  -4  13   2      378.93      379.21     11.01 o 
  -3  13   2     3561.81     3667.01     89.05 o 
  -2  13   2        2.25        0.00     59.03 o 
  -1  13   2     4045.89     4183.29    116.06 o 
   0  13   2     9176.48     9118.56    120.98 o 
   1  13   2       29.91        0.00     63.03 o 
   2  13   2      859.87      820.45     21.01 o 
   3  13   2     3311.05     3325.82     84.05 o 
   4  13   2     3056.81     2879.58     70.04 o 
   5  13   2      712.09      704.39     17.01 o 
   6  13   2       73.21        0.00     74.04 o 
   7  13   2     1206.59     1305.72     26.01 o 
   8  13   2      822.38      890.49     17.01 o 
  -8  14   2       21.27        0.00     73.04 o 
  -7  14   2       88.11        0.00     72.04 o 
  -6  14   2        9.72        0.00     67.04 o 
  -5  14   2      296.69      308.17     11.01 o 
  -4  14   2      211.82      208.11     10.01 o 
  -3  14   2      220.54      244.13     10.01 o 
  -2  14   2      185.61      155.08      9.00 o 
  -1  14   2      103.18      104.06      8.00 o 
   0  14   2       98.02       94.68      5.66 o 
   1  14   2      425.66      435.24     12.01 o 
   2  14   2     1703.21     1585.87     39.02 o 
   3  14   2       15.05        0.00     59.03 o 
   4  14   2        8.32        0.00     64.04 o 
   5  14   2      139.14      122.07      9.00 o 
   6  14   2      254.30      283.16     11.01 o 
   7  14   2       56.35        0.00     76.04 o 
   8  14   2       16.91        0.00     78.04 o 
  -7  15   2      301.91      310.17     11.01 o 
  -6  15   2      915.15     1051.58     20.01 o 
  -5  15   2     1163.60     1222.67     27.01 o 
  -4  15   2      373.98      370.20     11.01 o 
  -3  15   2      675.06      709.39     15.01 o 
  -2  15   2        0.41        0.00     63.03 o 
  -1  15   2     2153.73     2129.17     48.03 o 
   0  15   2     4228.37     4180.72     66.86 o 
   1  15   2      128.82      122.07      8.00 o 
   2  15   2     3852.23     3912.14     91.05 o 
   3  15   2      466.03      473.26     12.01 o 
   4  15   2      652.44      624.34     13.01 o 
   5  15   2     3679.80     3801.08     89.05 o 
   6  15   2      218.76      224.12     10.01 o 
   7  15   2     1023.38     1156.63     24.01 o 
  -7  16   2      125.25        0.00     80.04 o 
  -6  16   2        0.07        0.00     69.04 o 
  -5  16   2      106.55      126.07      9.00 o 
  -4  16   2       69.69        0.00     72.04 o 
  -3  16   2       59.52       45.02     10.01 o 
  -2  16   2     1364.56     1442.79     34.02 o 
  -1  16   2       48.06        0.00     85.05 o 
   0  16   2      274.21      261.01     22.01 o 
   1  16   2     1732.89     1695.93     38.02 o 
   2  16   2      218.45      233.13     10.01 o 
   3  16   2      990.78      960.53     22.01 o 
   4  16   2       33.99        0.00     82.04 o 
   5  16   2        7.96        0.00     78.04 o 
   6  16   2       63.45        0.00     76.04 o 
   7  16   2       20.39        0.00     76.04 o 
  -6  17   2     2114.74     2327.27     43.02 o 
  -5  17   2      541.91      531.29     13.01 o 
  -4  17   2      759.01      820.45     16.01 o 
  -3  17   2     3735.03     3771.07     75.04 o 
  -2  17   2        4.89        0.00     60.03 o 
  -1  17   2      460.85      467.26     12.01 o 
   0  17   2     1581.76     1588.92     25.47 o 
   1  17   2      135.64      139.08      8.00 o 
   2  17   2     1038.26     1021.56     21.01 o 
   3  17   2       11.98        0.00      5.00 o 
   4  17   2      700.50      631.35     14.01 o 
   5  17   2     1672.88     1610.88     33.02 o 
   6  17   2      225.98      220.12     11.01 o 
  -6  18   2       43.58        0.00     73.04 o 
  -5  18   2       61.52        0.00     71.04 o 
  -4  18   2     1094.89     1013.56     23.01 o 
  -3  18   2       20.00        0.00     77.04 o 
  -2  18   2      569.45      530.29     13.01 o 
  -1  18   2        0.74        0.00     64.04 o 
   0  18   2      317.46      326.43      9.00 o 
   1  18   2      562.62      526.29     13.01 o 
   2  18   2       75.63        0.00     72.04 o 
   3  18   2     2114.25     1944.07     38.02 o 
   4  18   2      702.39      730.40     18.01 o 
   5  18   2       80.70       71.04      9.00 o 
   6  18   2      171.35      169.09     10.01 o 
  -5  19   2      724.50      761.42     15.01 o 
  -4  19   2      292.86      301.16     11.01 o 
  -3  19   2     1222.95     1329.73     29.02 o 
  -2  19   2      427.70      430.24     12.01 o 
  -1  19   2     2140.19     2192.20     47.03 o 
   0  19   2     1222.48     1234.72     17.64 o 
   1  19   2      254.28      215.12     10.01 o 
   2  19   2     1114.67     1137.62     24.01 o 
   3  19   2      264.02      265.15     10.01 o 
   4  19   2      390.11      367.20     11.01 o 
   5  19   2      380.84      349.19     12.01 o 
  -4  20   2      211.44      234.13     10.01 o 
  -3  20   2        7.61        0.00     89.05 o 
  -2  20   2      977.46     1021.56     22.01 o 
  -1  20   2      892.32      945.52     18.01 o 
   0  20   2       24.41        0.00     49.48 o 
   1  20   2      447.39      443.24     12.01 o 
   2  20   2        0.30        0.00     63.03 o 
   3  20   2      114.43        0.00     66.04 o 
   4  20   2       15.33        0.00     68.04 o 
  -3  21   2      459.85      477.26     12.01 o 
  -2  21   2       49.38        0.00     61.03 o 
  -1  21   2      439.06      448.25     12.01 o 
   0  21   2      692.01      740.41     10.24 o 
   1  21   2       76.61        0.00     79.04 o 
   2  21   2     1116.45     1159.64     25.01 o 
   3  21   2      621.33      620.34     13.01 o 
   0  22   2      147.52      166.64     85.05 o 
 -10   1   3      262.43      287.16     11.01 o 
  -9   1   3      286.42      322.18     12.01 o 
  -8   1   3     1504.31     1467.80     32.02 o 
  -7   1   3      852.46      853.47     21.01 o 
  -6   1   3     7166.51     7533.13    166.09 o 
  -5   1   3     3777.66     3470.90     97.05 o 
  -4   1   3      255.16      274.15     11.01 o 
  -3   1   3    15191.90    15811.66    356.20 o 
  -2   1   3    16370.68    17323.49    367.20 o 
  -1   1   3     5486.31     5380.95    198.11 o 
   0   1   3    35767.00    38513.98    875.48 o 
   1   1   3      998.24     1010.55     41.02 o 
   2   1   3    10510.55    10267.62    276.15 o 
   3   1   3    11398.62    11630.37    290.16 o 
   4   1   3     2056.88     2082.14     62.03 o 
   5   1   3     4558.88     4517.47    126.07 o 
   6   1   3     6302.48     6480.55    151.08 o 
   7   1   3     2642.59     2756.51     63.03 o 
   8   1   3     2521.84     2459.35     49.03 o 
   9   1   3      146.71      122.07     10.01 o 
  10   1   3      318.13      340.19     13.01 o 
 -10   2   3        4.19        0.00     73.04 o 
  -9   2   3        0.39        0.00     77.04 o 
  -8   2   3       41.06       37.02      8.00 o 
  -7   2   3      183.09      207.11     10.01 o 
  -6   2   3      196.04      176.10     10.01 o 
  -5   2   3      148.31      144.08      9.00 o 
  -4   2   3     2941.57     2981.63     90.05 o 
  -3   2   3     8418.96     8689.76    265.15 o 
  -2   2   3     3004.47     3226.77    115.06 o 
  -1   2   3      322.48      419.23     16.01 o 
   0   2   3       22.01       33.98     18.51 o 
   1   2   3        2.28        0.00     51.03 o 
   2   2   3        2.84        0.00     55.03 o 
   3   2   3     1949.25     1967.08     62.03 o 
   4   2   3     4816.23     5208.85    134.07 o 
   5   2   3      243.40      289.16     10.01 o 
   6   2   3      453.11      461.25     12.01 o 
   7   2   3      718.55      694.38     15.01 o 
   8   2   3       66.38       77.04      8.00 o 
   9   2   3      168.92      162.09     10.01 o 
  10   2   3       40.89        0.00     80.04 o 
 -10   3   3      678.33      671.37     16.01 o 
  -9   3   3      280.38      286.16     12.01 o 
  -8   3   3     3937.84     3769.06     81.04 o 
  -7   3   3     3401.78     3315.82     78.04 o 
  -6   3   3     1088.86     1038.57     25.01 o 
  -5   3   3     1133.60      994.54     26.01 o 
  -4   3   3        7.82        0.00     39.02 o 
  -3   3   3     7480.37     7424.07    174.10 o 
  -2   3   3     7316.38     7287.99    243.13 o 
  -1   3   3     4468.66     4558.50    132.07 o 
   0   3   3    61540.59    61620.15   1543.31 o 
   1   3   3     3070.57     3327.82    111.06 o 
   2   3   3    21867.53    22234.18    399.22 o 
   3   3   3     8306.54     8496.65    248.14 o 
   4   3   3        2.98        0.00      6.00 o 
   5   3   3     1304.91     1071.59     30.02 o 
   6   3   3       48.89        0.00     79.04 o 
   7   3   3      937.81      968.53     23.01 o 
   8   3   3     1544.82     1515.83     30.02 o 
   9   3   3        6.98        0.00     10.01 o 
  10   3   3      760.83      800.44     17.01 o 
 -10   4   3       48.90        0.00     77.04 o 
  -9   4   3      475.23      482.26     14.01 o 
  -8   4   3        2.87        0.00     75.04 o 
  -7   4   3       91.75      104.06      9.00 o 
  -6   4   3      688.89      669.37     17.01 o 
  -5   4   3       81.57       97.05      8.00 o 
  -4   4   3     3424.04     3239.78     92.05 o 
  -3   4   3      248.56      263.14     10.01 o 
  -2   4   3     4295.54     4417.42    133.07 o 
  -1   4   3    16343.46    17096.37    360.20 o 
   0   4   3       77.86       74.58     39.02 o 
   1   4   3     5302.55     5682.11    142.08 o 
   2   4   3    11477.11    12063.61    291.16 o 
   3   4   3      149.90      178.10      9.00 o 
   4   4   3     1673.03     1554.85     43.02 o 
   5   4   3       22.79        0.00     63.03 o 
   6   4   3      283.72      290.16     11.01 o 
   7   4   3       75.75       80.04      8.00 o 
   8   4   3      148.55      120.07      9.00 o 
   9   4   3      550.57      565.31     14.01 o 
  10   4   3       83.39        0.00     82.04 o 
  -9   5   3      614.99      634.35     15.01 o 
  -8   5   3     1074.42     1076.59     24.01 o 
  -7   5   3      539.88      494.27     13.01 o 
  -6   5   3      552.92      531.29     13.01 o 
  -5   5   3     7241.56     6953.81    155.08 o 
  -4   5   3       98.27       82.04      8.00 o 
  -3   5   3     4119.10     3559.95     96.05 o 
  -2   5   3     6598.34     6676.66    160.09 o 
  -1   5   3     2303.59     2467.35     80.04 o 
   0   5   3    12638.72    12236.85    211.37 o 
   1   5   3     4234.77     4344.38    124.07 o 
   2   5   3     5828.39     5883.22    145.08 o 
   3   5   3     2223.83     1954.07     60.03 o 
   4   5   3      157.09      173.09      9.00 o 
   5   5   3     7860.79     7675.20    158.09 o 
   6   5   3      320.35      321.18     11.01 o 
   7   5   3     2727.07     2679.47     60.03 o 
   8   5   3     2488.25     2374.30     52.03 o 
   9   5   3      580.58      539.30     14.01 o 
  -9   6   3     1887.92     1944.06     35.02 o 
  -8   6   3      594.15      641.35     16.01 o 
  -7   6   3      184.58      189.10     10.01 o 
  -6   6   3     1140.66     1088.60     22.01 o 
  -5   6   3      154.07      140.08      9.00 o 
  -4   6   3     1354.95     1279.70     35.02 o 
  -3   6   3      279.19        0.00     86.05 o 
  -2   6   3      566.01      481.26     17.01 o 
  -1   6   3     6033.90     5569.05    148.08 o 
   0   6   3       54.59        0.00     54.97 o 
   1   6   3    18469.56    18592.18    356.20 o 
   2   6   3      581.14      527.29     15.01 o 
   3   6   3      757.64      900.49     22.01 o 
   4   6   3     4050.35     4137.27    120.07 o 
   5   6   3      170.85      166.09      9.00 o 
   6   6   3      783.32      806.44     19.01 o 
   7   6   3      422.36      405.22     12.01 o 
   8   6   3       28.53        0.00     70.04 o 
   9   6   3     1090.59     1166.64     22.01 o 
  -9   7   3      261.86      257.14     12.01 o 
  -8   7   3     1884.57     1780.98     38.02 o 
  -7   7   3     1516.41     1400.77     34.02 o 
  -6   7   3     1516.44     1541.84     36.02 o 
  -5   7   3     2134.42     2017.10     50.03 o 
  -4   7   3       41.81        0.00     71.04 o 
  -3   7   3      838.82      835.46     25.01 o 
  -2   7   3     3415.57     3602.97    117.06 o 
  -1   7   3     5422.07     6013.29    150.08 o 
   0   7   3    16120.45    16902.90    244.93 o 
   1   7   3     1379.67     1452.80     46.03 o 
   2   7   3     3618.70     3751.05    115.06 o 
   3   7   3     3119.81     2773.52     81.04 o 
   4   7   3        9.91        0.00     64.04 o 
   5   7   3     1718.53     1603.88     41.02 o 
   6   7   3     3386.60     3259.79     76.04 o 
   7   7   3      544.92      541.30     13.01 o 
   8   7   3      753.76      749.41     15.01 o 
   9   7   3      154.65      139.08     10.01 o 
  -9   8   3      235.14      249.14     12.01 o 
  -8   8   3       51.18        0.00    128.07 o 
  -7   8   3     2033.88     1929.06     41.02 o 
  -6   8   3      952.97      897.49     24.01 o 
  -5   8   3      311.36      300.16     11.01 o 
  -4   8   3     7451.09     7218.95    158.09 o 
  -3   8   3       90.05        0.00     51.03 o 
  -2   8   3     2567.08     2554.40     69.04 o 
  -1   8   3     7973.44     8517.67    251.14 o 
   0   8   3       40.56       56.93     30.02 o 
   1   8   3     4627.10     4545.49    124.07 o 
   2   8   3      508.20      507.28     13.01 o 
   3   8   3      916.79      850.47     21.01 o 
   4   8   3     5897.65     5996.28    141.08 o 
   5   8   3      210.11      195.11     10.01 o 
   6   8   3     3494.41     3590.97     78.04 o 
   7   8   3      726.85      725.40     17.01 o 
   8   8   3       65.64        0.00     78.04 o 
   9   8   3      894.03     1009.55     19.01 o 
  -9   9   3        2.85        0.00     75.04 o 
  -8   9   3      121.38        0.00     76.04 o 
  -7   9   3       28.96        0.00     89.05 o 
  -6   9   3     1677.13     1537.84     33.02 o 
  -5   9   3     6655.64     6791.72    151.08 o 
  -4   9   3       42.29        0.00     66.04 o 
  -3   9   3     4606.15     4508.47    132.07 o 
  -2   9   3     2919.87     3030.66     86.05 o 
  -1   9   3      101.93       74.04      8.00 o 
   0   9   3     6739.43     6786.00    110.71 o 
   1   9   3      920.61      879.48     24.01 o 
   2   9   3     2048.34     2076.14     60.03 o 
   3   9   3      737.33      754.41     19.01 o 
   4   9   3        3.50        0.00    102.06 o 
   5   9   3     5677.30     6083.33    143.08 o 
   6   9   3      300.63      298.16     13.01 o 
   7   9   3        1.71        0.00     78.04 o 
   8   9   3     1201.31     1198.66     23.01 o 
   9   9   3        0.06        0.00     11.01 o 
  -9  10   3      779.79      714.39     16.01 o 
  -8  10   3       69.01        0.00     76.04 o 
  -7  10   3     1113.89     1144.63     26.01 o 
  -6  10   3     2444.31     2353.29     53.03 o 
  -5  10   3     2348.74     2198.20     56.03 o 
  -4  10   3     5506.29     5801.18    142.08 o 
  -3  10   3     1138.31     1164.64     30.02 o 
  -2  10   3     5394.30     5372.94    138.08 o 
  -1  10   3     3554.98     3264.79     90.05 o 
   0  10   3       63.86       48.13     28.02 o 
   1  10   3     9342.04     9316.10    249.14 o 
   2  10   3     3153.38     3283.80     87.05 o 
   3  10   3      763.60      781.43     21.01 o 
   4  10   3     4110.77     4341.38     99.05 o 
   5  10   3     1700.48     1781.98     40.02 o 
   6  10   3      910.58      952.52     23.01 o 
   7  10   3     1374.71     1311.72     24.01 o 
   8  10   3       44.13       54.03     12.01 o 
   9  10   3      383.50      350.19     13.01 o 
  -8  11   3      201.80      212.12     11.01 o 
  -7  11   3        1.16        0.00    100.05 o 
  -6  11   3      131.27      124.07      9.00 o 
  -5  11   3      963.77     1013.56     21.01 o 
  -4  11   3        0.35        0.00     99.05 o 
  -3  11   3      138.73      147.08      9.00 o 
  -2  11   3        2.42        0.00     89.05 o 
  -1  11   3        3.25        0.00     62.03 o 
   0  11   3     2091.77     2278.53     66.04 o 
   1  11   3      133.01      144.08      8.00 o 
   2  11   3      215.17      196.11      9.00 o 
   3  11   3     1037.46     1035.57     28.02 o 
   4  11   3       21.86        0.00     68.04 o 
   5  11   3     2736.85     2836.55     70.04 o 
   6  11   3      368.71      360.20     12.01 o 
   7  11   3        8.57        0.00     75.04 o 
   8  11   3       11.06        0.00     74.04 o 
  -8  12   3       86.11        0.00     78.04 o 
  -7  12   3     1815.09     1826.00     36.02 o 
  -6  12   3      291.29      311.17     12.01 o 
  -5  12   3     2112.69     2087.14     49.03 o 
  -4  12   3     4638.07     4588.51    124.07 o 
  -3  12   3       67.45       72.04     16.01 o 
  -2  12   3      725.78      773.42     18.01 o 
  -1  12   3     6041.24     6027.30    141.08 o 
   0  12   3        2.91        0.00     55.53 o 
   1  12   3     1770.01     1708.94     41.02 o 
   2  12   3      237.56      225.12      9.00 o 
   3  12   3      758.56      683.37     18.01 o 
   4  12   3     3679.45     3648.00     90.05 o 
   5  12   3     1756.45     1890.04     41.02 o 
   6  12   3     2736.52     2664.46     56.03 o 
   7  12   3     1356.23     1366.75     27.01 o 
   8  12   3       51.92       50.03     10.01 o 
  -8  13   3        3.81        0.00    113.06 o 
  -7  13   3      303.01      300.16     11.01 o 
  -6  13   3      169.12      170.09     10.01 o 
  -5  13   3       26.08        0.00     78.04 o 
  -4  13   3       37.90        0.00     74.04 o 
  -3  13   3       31.37        0.00     66.04 o 
  -2  13   3       15.47        0.00     64.04 o 
  -1  13   3      301.00      315.17     11.01 o 
   0  13   3       26.29        0.00     46.34 o 
   1  13   3      724.36      730.40     19.01 o 
   2  13   3      289.46      309.17     11.01 o 
   3  13   3        4.55        0.00     82.04 o 
   4  13   3        0.59        0.00     65.04 o 
   5  13   3      154.67      127.07      9.00 o 
   6  13   3       51.84        0.00     76.04 o 
   7  13   3       74.05        0.00     76.04 o 
   8  13   3       27.94        0.00     76.04 o 
  -7  14   3      759.72      731.40     16.01 o 
  -6  14   3      906.08      889.49     16.01 o 
  -5  14   3      362.15      366.20     12.01 o 
  -4  14   3     2222.54     2336.28     51.03 o 
  -3  14   3      402.09      405.22     12.01 o 
  -2  14   3     3494.52     3495.92     76.04 o 
  -1  14   3     3128.80     3092.69     72.04 o 
   0  14   3        0.98        0.00     44.21 o 
   1  14   3    13760.47    13821.57    294.16 o 
   2  14   3     3615.21     3616.98     88.05 o 
   3  14   3     1007.71      967.53     21.01 o 
   4  14   3     2521.34     2535.39     58.03 o 
   5  14   3      175.76      157.09     10.01 o 
   6  14   3      164.45      189.10     10.01 o 
   7  14   3      273.68      273.15     12.01 o 
  -7  15   3        0.18        0.00     76.04 o 
  -6  15   3       16.92        0.00    102.06 o 
  -5  15   3      574.32      535.29     13.01 o 
  -4  15   3       13.66        0.00     77.04 o 
  -3  15   3      345.62      327.18     11.01 o 
  -2  15   3      598.99      612.34     13.01 o 
  -1  15   3      568.35      561.31     14.01 o 
   0  15   3      997.06     1007.03     22.01 o 
   1  15   3      131.13      118.06      8.00 o 
   2  15   3     1858.58     1854.02     46.03 o 
   3  15   3        0.52        0.00     68.04 o 
   4  15   3       16.39        0.00     77.04 o 
   5  15   3        6.55        0.00     69.04 o 
   6  15   3       36.64        0.00     76.04 o 
   7  15   3       40.34        0.00     75.04 o 
  -6  16   3      636.99      697.38     15.01 o 
  -5  16   3      306.30      323.18     12.01 o 
  -4  16   3     1653.33     1709.94     36.02 o 
  -3  16   3     1674.14     1675.92     38.02 o 
  -2  16   3     7375.53     6884.77    145.08 o 
  -1  16   3     6266.14     5966.27    136.07 o 
   0  16   3       36.84       29.99     16.01 o 
   1  16   3     2335.44     2278.25     50.03 o 
   2  16   3     4521.79     4206.30     93.05 o 
   3  16   3     1265.59     1236.68     29.02 o 
   4  16   3     1427.66     1366.75     27.01 o 
   5  16   3      108.20      114.06      9.00 o 
   6  16   3     1173.50     1233.68     22.01 o 
  -6  17   3      343.41      360.20     12.01 o 
  -5  17   3      174.36      192.11     10.01 o 
  -4  17   3        2.24        0.00     95.05 o 
  -3  17   3      468.47      452.25     12.01 o 
  -2  17   3      409.22      393.22     12.01 o 
  -1  17   3      315.97      310.17     10.01 o 
   0  17   3      469.70      477.30      8.49 o 
   1  17   3      343.96      337.18     11.01 o 
   2  17   3        7.53        0.00     65.04 o 
   3  17   3      532.13      540.30     13.01 o 
   4  17   3        3.11        0.00     69.04 o 
   5  17   3      497.64      527.29     13.01 o 
   6  17   3      366.94      354.19     12.01 o 
  -5  18   3      143.86      146.08     10.01 o 
  -4  18   3     1491.54     1648.90     35.02 o 
  -3  18   3      222.54      248.14     10.01 o 
  -2  18   3     1583.33     1575.86     29.02 o 
  -1  18   3      444.75      436.24     12.01 o 
   0  18   3       74.83       83.62      5.66 o 
   1  18   3      896.30      872.48     17.01 o 
   2  18   3     2520.46     2341.28     45.02 o 
   3  18   3      291.97      246.13     10.01 o 
   4  18   3     1246.00     1203.66     23.01 o 
   5  18   3      130.79      147.08      9.00 o 
  -4  19   3      128.86      136.07      9.00 o 
  -3  19   3      648.08      651.36     15.01 o 
  -2  19   3        0.82        0.00     93.05 o 
  -1  19   3      560.02      568.31     13.01 o 
   0  19   3       82.91      109.71     56.03 o 
   1  19   3      366.22      369.20     11.01 o 
   2  19   3       18.82        0.00     66.04 o 
   3  19   3      647.83      642.35     15.01 o 
   4  19   3       24.53        0.00     66.04 o 
  -3  20   3      205.82      187.10     10.01 o 
  -2  20   3      117.90      111.06      8.00 o 
  -1  20   3     1073.04     1069.59     21.01 o 
   0  20   3       18.55        0.00     47.81 o 
   1  20   3      935.44      941.52     19.01 o 
   2  20   3        0.87        0.00     75.04 o 
   3  20   3      194.23      201.11     10.01 o 
  -2  21   3      636.03      650.36     14.01 o 
  -1  21   3      191.69      198.11     10.01 o 
   0  21   3      679.68      698.89      9.90 o 
   1  21   3       57.29        0.00     67.04 o 
   2  21   3      252.36      267.15     10.01 o 
  -9   0   4      416.43      465.25     14.01 o 
  -8   0   4        3.92        0.00     80.04 o 
  -7   0   4     1392.15     1474.81     31.02 o 
  -6   0   4     9136.72     9184.03    192.11 o 
  -5   0   4      176.37      217.12     11.01 o 
  -4   0   4     9966.76    10395.69    202.11 o 
  -3   0   4     1680.93     1551.85     42.02 o 
  -2   0   4     2634.54     2548.40     81.04 o 
  -1   0   4    40028.74    38870.29    518.28 o 
   0   0   4    12516.90    13345.01    222.50 o 
   1   0   4    14960.79    16117.83    337.18 o 
   2   0   4     6658.38     6530.58    158.09 o 
   3   0   4        6.31        0.00     40.02 o 
   4   0   4    19727.39    20971.49    381.21 o 
   5   0   4     1354.11     1359.74     33.02 o 
   6   0   4     1401.26     1470.81     34.02 o 
   7   0   4    10814.44    10956.00    193.11 o 
   8   0   4       17.93        0.00     77.04 o 
   9   0   4        4.19        0.00     76.04 o 
  -9   1   4      211.66      213.12     12.01 o 
  -8   1   4        1.33        0.00     83.05 o 
  -7   1   4      392.25      400.22     13.01 o 
  -6   1   4        7.31        0.00     77.04 o 
  -5   1   4      301.24      334.18     12.01 o 
  -4   1   4     1894.17     2183.20     60.03 o 
  -2   1   4        0.16        0.00     50.03 o 
  -1   1   4      563.92      624.34     20.01 o 
   0   1   4     3501.30     3804.95     83.48 o 
   1   1   4     1749.37     1895.04     61.03 o 
   2   1   4     1280.33     1366.75     43.02 o 
   3   1   4      483.72      607.33     19.01 o 
   4   1   4     2221.21     2287.25     59.03 o 
   5   1   4       26.54        0.00    120.07 o 
   6   1   4     1123.26     1245.68     30.02 o 
   7   1   4      372.24      368.20     12.01 o 
   8   1   4      977.28      967.53     23.01 o 
   9   1   4        1.89        0.00     96.05 o 
  -9   2   4     1311.10     1353.74     25.01 o 
  -8   2   4     1603.30     1505.82     25.01 o 
  -7   2   4     3629.66     3655.00     84.05 o 
  -6   2   4     2980.50     2765.51     67.04 o 
  -5   2   4      123.59      130.07      9.00 o 
  -4   2   4     8518.74     8703.77    185.10 o 
  -3   2   4     6441.37     6531.58    157.09 o 
  -2   2   4     2923.48     3054.67     90.05 o 
  -1   2   4    27700.58    27131.86    438.24 o 
   0   2   4     1220.96     1192.61     28.52 o 
   1   2   4     7947.26     7934.35    240.13 o 
   2   2   4    13924.75    14444.91    325.18 o 
   3   2   4      110.88       96.05      8.00 o 
   4   2   4     6769.13     6860.76    157.09 o 
   5   2   4     4471.05     4422.42    126.07 o 
   6   2   4       73.52       85.05      9.00 o 
   7   2   4      692.54      638.35     15.01 o 
   8   2   4      517.93      472.26     14.01 o 
   9   2   4     1097.35     1098.60     24.01 o 
  -9   3   4        0.08        0.00     79.04 o 
  -8   3   4      991.02      963.53     20.01 o 
  -7   3   4     3308.38     3225.77     78.04 o 
  -6   3   4        0.52        0.00     67.04 o 
  -5   3   4     2377.09     2570.41     64.04 o 
  -4   3   4       14.93        0.00    114.06 o 
  -3   3   4      114.92      111.06      8.00 o 
  -2   3   4      663.70      608.33     18.01 o 
  -1   3   4        7.11        0.00     61.03 o 
   0   3   4      194.40      222.14      7.07 o 
   1   3   4      109.03        0.00     58.03 o 
   2   3   4        6.47        0.00     49.03 o 
   3   3   4     8079.52     8980.92    255.14 o 
   4   3   4     1923.21     2000.10     55.03 o 
   5   3   4       83.74        0.00     68.04 o 
   6   3   4      544.67      533.29     13.01 o 
   7   3   4      276.08      274.15     11.01 o 
   8   3   4      663.64      668.37     15.01 o 
   9   3   4      253.65      213.12     12.01 o 
  -9   4   4      573.64      612.34     15.01 o 
  -8   4   4      103.76       97.05     10.01 o 
  -7   4   4     2932.14     2887.58     66.04 o 
  -6   4   4     2605.42     2765.51     65.04 o 
  -5   4   4       12.90        0.00     79.04 o 
  -4   4   4     4770.61     4704.58    114.06 o 
  -3   4   4    10387.78    10238.61    281.15 o 
  -2   4   4     3300.95     3472.90    116.06 o 
  -1   4   4     5662.47     5529.03    146.08 o 
   0   4   4     9648.92    10279.68    169.79 o 
   1   4   4     7030.19     7420.07    231.13 o 
   2   4   4     5006.55     4944.71    134.07 o 
   3   4   4      125.59      147.08      9.00 o 
   4   4   4     3249.81     3248.78     83.05 o 
   5   4   4     2566.00     2508.37     61.03 o 
   6   4   4      112.92      116.06      9.00 o 
   7   4   4     2885.06     2731.50     63.03 o 
   8   4   4      447.03      424.23     13.01 o 
   9   4   4      417.85      425.23     13.01 o 
  -9   5   4      141.76        0.00     82.04 o 
  -8   5   4     1001.05      942.52     18.01 o 
  -7   5   4     2467.60     2378.30     47.03 o 
  -6   5   4        2.06        0.00     83.05 o 
  -5   5   4     1320.37     1201.66     31.02 o 
  -4   5   4     1576.66     1497.82     39.02 o 
  -3   5   4      720.81      676.37     20.01 o 
  -2   5   4     6572.58     7115.90    160.09 o 
  -1   5   4     1990.18     2204.21     65.04 o 
   0   5   4     9018.18     9436.53    186.77 o 
   1   5   4     2107.43     2086.14     62.03 o 
   2   5   4      116.25      117.06      8.00 o 
   3   5   4     5037.90     5247.87    137.08 o 
   4   5   4      305.29      308.17     11.01 o 
   5   5   4      102.22        0.00     74.04 o 
   6   5   4      513.20      542.30     13.01 o 
   7   5   4       24.23        0.00     79.04 o 
   8   5   4     1755.69     1721.94     37.02 o 
   9   5   4      271.00      249.14     12.01 o 
  -9   6   4      706.14      755.41     16.01 o 
  -8   6   4      820.80      799.44     16.01 o 
  -7   6   4      319.06      302.17     12.01 o 
  -6   6   4       86.89       75.04      9.00 o 
  -5   6   4      388.42      348.19     12.01 o 
  -4   6   4     5698.55     5761.16    148.08 o 
  -3   6   4     1700.77     1670.92     47.03 o 
  -2   6   4     1615.86     1726.95     52.03 o 
  -1   6   4     7707.54     8247.52    244.13 o 
   0   6   4     1105.82     1127.14     22.21 o 
   1   6   4     1915.52     1930.06     53.03 o 
   2   6   4    16798.32    17463.57    347.19 o 
   3   6   4     1013.54     1089.60     27.01 o 
   4   6   4     3602.23     3885.13     96.05 o 
   5   6   4     2317.73     2359.29     58.03 o 
   6   6   4       39.77        0.00     73.04 o 
   7   6   4     1942.40     1884.03     42.02 o 
   8   6   4      241.34      233.13     11.01 o 
   9   6   4      824.37      805.44     17.01 o 
  -9   7   4       60.49        0.00     94.05 o 
  -8   7   4      624.49      590.32     15.01 o 
  -7   7   4       39.40        0.00     77.04 o 
  -6   7   4      348.22      336.18     12.01 o 
  -5   7   4      425.20      427.23     12.01 o 
  -4   7   4      800.68      776.43     22.01 o 
  -3   7   4     3067.91     3092.69     87.05 o 
  -2   7   4    15214.49    15443.46    335.18 o 
  -1   7   4     1010.49     1129.62     34.02 o 
   0   7   4     3588.63     3758.40    180.60 o 
   1   7   4     1135.83     1132.62     33.02 o 
   2   7   4     1397.72     1467.80     43.02 o 
   3   7   4     5848.95     6077.33    145.08 o 
   4   7   4     1215.26     1292.71     32.02 o 
   5   7   4     1445.43     1456.80     38.02 o 
   6   7   4     1467.72     1496.82     36.02 o 
   7   7   4        0.01        0.00      7.00 o 
   8   7   4     2591.89     2452.34     47.03 o 
   9   7   4      743.30      753.41     16.01 o 
  -9   8   4      365.53      360.20     13.01 o 
  -8   8   4      423.94      396.22     13.01 o 
  -7   8   4      160.10      165.09     10.01 o 
  -6   8   4     4515.25     4275.34    101.06 o 
  -5   8   4     1253.31     1194.65     26.01 o 
  -4   8   4     2371.57     2287.25     60.03 o 
  -3   8   4     1565.14     1432.78     35.02 o 
  -2   8   4       60.75       63.03      8.00 o 
  -1   8   4      111.11        0.00     50.03 o 
   0   8   4      350.51      350.20      8.49 o 
   1   8   4     2247.67     2175.19     62.03 o 
   2   8   4     3476.63     3406.87     89.05 o 
   3   8   4      113.38      134.07      9.00 o 
   4   8   4     1299.05     1318.72     33.02 o 
   5   8   4     1974.20     1911.05     42.02 o 
   6   8   4      144.69      171.09     10.01 o 
   7   8   4     1098.78     1080.59     21.01 o 
   8   8   4       17.41        0.00     78.04 o 
   9   8   4      131.99      121.07     11.01 o 
  -9   9   4       49.96       58.03     13.01 o 
  -8   9   4      786.66      792.43     16.01 o 
  -7   9   4     1566.91     1489.82     30.02 o 
  -6   9   4       22.78        0.00     75.04 o 
  -5   9   4     9871.47     9716.32    182.10 o 
  -4   9   4      423.69      418.23     12.01 o 
  -3   9   4     3245.35     3226.77     89.05 o 
  -2   9   4      802.63      727.40     19.01 o 
  -1   9   4      647.57      722.40     19.01 o 
   0   9   4     3025.67     2754.01     53.95 o 
   1   9   4     1420.15     1272.70     37.02 o 
   2   9   4     1376.49     1359.74     35.02 o 
   3   9   4     4792.19     4721.59    127.07 o 
   4   9   4      408.14      413.23     12.01 o 
   5   9   4     2418.44     2609.43     62.03 o 
   6   9   4     1443.87     1491.82     34.02 o 
   7   9   4       18.50        0.00     72.04 o 
   8   9   4      238.58      248.14     11.01 o 
  -8  10   4      207.98      189.10     11.01 o 
  -7  10   4      155.26      170.09     10.01 o 
  -6  10   4       79.75       86.05      8.00 o 
  -5  10   4       32.20        0.00     82.04 o 
  -4  10   4      187.93      185.10     10.01 o 
  -3  10   4     1753.38     1725.95     47.03 o 
  -2  10   4      180.87      203.11      9.00 o 
  -1  10   4       46.16        0.00     99.05 o 
   0  10   4      652.57      651.17     10.54 o 
   1  10   4        3.12        0.00     96.05 o 
   2  10   4      489.99      459.25     12.01 o 
   3  10   4       16.33        0.00     86.05 o 
   4  10   4      584.53      567.31     14.01 o 
   5  10   4       26.93        0.00    101.06 o 
   6  10   4      149.23      122.07      9.00 o 
   7  10   4      485.50      493.27     14.01 o 
   8  10   4      358.40      377.21     13.01 o 
  -8  11   4     2041.70     2002.10     41.02 o 
  -7  11   4      220.51      274.15     11.01 o 
  -6  11   4        5.32        0.00    100.05 o 
  -5  11   4     3411.58     3501.92     78.04 o 
  -4  11   4     2661.88     2694.48     62.03 o 
  -3  11   4     3007.33     3002.64     73.04 o 
  -2  11   4     3315.17     3181.74     87.05 o 
  -1  11   4      479.21      501.27     13.01 o 
   0  11   4     6954.99     6567.21    215.12 o 
   1  11   4      269.05      274.15     10.01 o 
   2  11   4      460.89      434.24     12.01 o 
   3  11   4     3747.96     3640.99     90.05 o 
   4  11   4       69.09       80.04      8.00 o 
   5  11   4     4217.78     4147.27     86.05 o 
   6  11   4     1765.12     1897.04     39.02 o 
   7  11   4       16.78        0.00     73.04 o 
   8  11   4     1145.49     1193.65     22.01 o 
  -8  12   4       92.81       91.05     11.01 o 
  -7  12   4        0.40        0.00     72.04 o 
  -6  12   4      222.23      222.12     11.01 o 
  -5  12   4        8.45        0.00     91.05 o 
  -4  12   4        2.00        0.00    101.06 o 
  -3  12   4       26.72        0.00     70.04 o 
  -2  12   4       25.63        0.00    117.06 o 
  -1  12   4     2291.76     2266.24     57.03 o 
   0  12   4       50.60        0.00     55.37 o 
   1  12   4      541.41      543.30     13.01 o 
   2  12   4       80.62       69.04     15.01 o 
   3  12   4        0.10        0.00     95.05 o 
   4  12   4        4.36        0.00     71.04 o 
   5  12   4      403.08      410.22     13.01 o 
   6  12   4        4.62        0.00     76.04 o 
   7  12   4      132.92        0.00     84.05 o 
   8  12   4        7.65        0.00    144.08 o 
  -7  13   4      743.78      784.43     19.01 o 
  -6  13   4        1.76        0.00     76.04 o 
  -5  13   4     1760.16     1811.99     40.02 o 
  -4  13   4      617.74      617.34     14.01 o 
  -3  13   4     1076.42     1144.63     28.02 o 
  -2  13   4     1529.48     1521.83     34.02 o 
  -1  13   4      101.07      104.06      8.00 o 
   0  13   4     8247.63     7890.95    113.55 o 
   1  13   4     4029.00     3936.16     93.05 o 
   2  13   4      575.98      544.30     13.01 o 
   3  13   4     2810.39     2596.42     59.03 o 
   4  13   4      123.68        0.00     77.04 o 
   5  13   4     3284.30     3314.82     69.04 o 
   6  13   4      669.99      730.40     16.01 o 
   7  13   4        4.19        0.00     80.04 o 
  -7  14   4       70.79        0.00     83.05 o 
  -6  14   4      180.15      175.10     10.01 o 
  -5  14   4      185.63      198.11     10.01 o 
  -4  14   4      193.86      187.10     10.01 o 
  -3  14   4      267.19      258.14     11.01 o 
  -2  14   4      539.90      569.31     13.01 o 
  -1  14   4       25.18        0.00     63.03 o 
   0  14   4       61.09        0.00     45.97 o 
   1  14   4        1.38        0.00     64.04 o 
   2  14   4      831.86      867.48     20.01 o 
   3  14   4      122.86      121.07      9.00 o 
   4  14   4      216.64      216.12     10.01 o 
   5  14   4      770.61      798.44     16.01 o 
   6  14   4        2.06        0.00     79.04 o 
   7  14   4       16.45        0.00    107.06 o 
  -6  15   4      171.60      191.10     10.01 o 
  -5  15   4     1980.11     2099.15     45.02 o 
  -4  15   4      309.58      291.16     11.01 o 
  -3  15   4      675.88      705.39     14.01 o 
  -2  15   4     1963.21     1996.09     43.02 o 
  -1  15   4       15.60        0.00     68.04 o 
   0  15   4     3437.06     3298.94     64.54 o 
   1  15   4     1044.10     1057.58     26.01 o 
   2  15   4       38.37       40.02      9.00 o 
   3  15   4     1633.37     1564.86     31.02 o 
   4  15   4      137.14      127.07      9.00 o 
   5  15   4      578.59      555.30     14.01 o 
   6  15   4      334.68      378.21     13.01 o 
  -6  16   4       26.55        0.00    121.07 o 
  -5  16   4        0.01        0.00     69.04 o 
  -4  16   4       29.15        0.00    113.06 o 
  -3  16   4     1089.20     1028.56     20.01 o 
  -2  16   4      320.57      288.16     11.01 o 
  -1  16   4      505.42      483.26     12.01 o 
   0  16   4      214.21      210.19      7.07 o 
   1  16   4        3.30        0.00    104.06 o 
   2  16   4      378.53      370.20     12.01 o 
   3  16   4        4.24        0.00     98.05 o 
   4  16   4       26.78        0.00     74.04 o 
   5  16   4       89.84        0.00     77.04 o 
   6  16   4       86.93        0.00     77.04 o 
  -5  17   4     2255.26     2376.30     41.02 o 
  -4  17   4      313.43      349.19     12.01 o 
  -3  17   4       41.75       62.03     13.01 o 
  -2  17   4     1176.45     1227.67     22.01 o 
  -1  17   4      322.31      326.18     11.01 o 
   0  17   4     1399.04     1304.28     51.53 o 
   1  17   4       41.13        0.00     69.04 o 
   2  17   4       60.79        0.00     68.04 o 
   3  17   4     1575.46     1548.85     32.02 o 
   4  17   4      348.41      309.17     11.01 o 
   5  17   4      751.22      714.39     15.01 o 
  -5  18   4       76.05       60.03     12.01 o 
  -4  18   4      297.07      344.19     12.01 o 
  -3  18   4      897.35      958.53     19.01 o 
  -2  18   4       27.84        0.00     68.04 o 
  -1  18   4     1009.15      965.53     19.01 o 
   0  18   4      109.61        0.00     52.00 o 
   1  18   4       21.87        0.00     69.04 o 
   2  18   4      716.53      708.39     15.01 o 
   3  18   4       90.75       91.05      9.00 o 
   4  18   4       37.07        0.00    150.08 o 
   5  18   4      225.93      245.13     11.01 o 
  -4  19   4      313.88      345.19     12.01 o 
  -3  19   4      460.47      477.26     13.01 o 
  -2  19   4      376.92      413.23     12.01 o 
  -1  19   4        0.11        7.00      7.00 o 
   0  19   4     1041.15     1043.34     18.51 o 
   1  19   4     1146.18     1113.61     22.01 o 
   2  19   4      359.46      343.19     11.01 o 
   3  19   4     1917.94     1949.07     39.02 o 
   4  19   4      127.90      142.08     10.01 o 
  -2  20   4       24.28        0.00     70.04 o 
  -1  20   4      111.27        0.00     39.02 o 
   0  20   4       19.67        0.00     47.34 o 
   1  20   4      568.03      595.33     13.01 o 
   2  20   4      499.91      504.28     13.01 o 
  -9   1   5      959.08      962.53     19.01 o 
  -8   1   5      387.46      438.24     14.01 o 
  -7   1   5     4355.02     4746.60    111.06 o 
  -6   1   5       84.08        0.00     82.04 o 
  -5   1   5     3833.41     4056.22    105.06 o 
  -4   1   5     3614.49     3629.99     98.05 o 
  -3   1   5      429.25      457.25     13.01 o 
  -2   1   5     9452.08     9475.19    260.14 o 
  -1   1   5     1612.51     1545.85     45.02 o 
   0   1   5     1252.99     1088.67     38.52 o 
   1   1   5     7046.69     6677.66    155.08 o 
   2   1   5       24.49        0.00     49.03 o 
   3   1   5    11281.42    11754.44    297.16 o 
   4   1   5     6890.72     6896.78    158.09 o 
   5   1   5      871.50      899.49     19.01 o 
   6   1   5     3992.62     3982.18     99.05 o 
   7   1   5      170.66      120.07     11.01 o 
   8   1   5      771.74      791.43     17.01 o 
   9   1   5     1622.86     1511.83     29.02 o 
  -9   2   5       42.22       39.02     10.01 o 
  -8   2   5      153.72      130.07     11.01 o 
  -7   2   5        5.11        0.00    119.07 o 
  -6   2   5      249.03      240.13     11.01 o 
  -5   2   5      415.85      441.24     13.01 o 
  -4   2   5        7.40        0.00     87.05 o 
  -3   2   5       33.56        0.00     83.05 o 
  -2   2   5     1725.19     1775.97     49.03 o 
  -1   2   5     1758.90     1762.97     52.03 o 
   0   2   5        4.24        0.00     35.30 o 
   1   2   5      357.86      412.23     13.01 o 
   2   2   5     1240.66     1394.76     40.02 o 
   3   2   5     2186.49     2451.34     70.04 o 
   4   2   5     2951.02     3174.74     78.04 o 
   5   2   5      444.40      463.25     13.01 o 
   6   2   5       13.61        0.00    125.07 o 
   7   2   5      638.66      622.34     15.01 o 
   8   2   5      127.10      117.06     10.01 o 
   9   2   5       37.07        0.00     79.04 o 
  -9   3   5      602.77      577.32     16.01 o 
  -8   3   5      245.70        0.00     99.05 o 
  -7   3   5     1780.95     1878.03     39.02 o 
  -6   3   5     1290.05     1273.70     29.02 o 
  -5   3   5     2469.54     2481.36     63.03 o 
  -4   3   5     5551.14     5400.96    144.08 o 
  -3   3   5      100.58      106.06      8.00 o 
  -2   3   5    17353.52    17010.32    351.19 o 
  -1   3   5       94.08       63.03      8.00 o 
   0   3   5      766.61      639.34     15.51 o 
   1   3   5     9776.96     9488.20    265.15 o 
   2   3   5      156.58      182.10     10.01 o 
   3   3   5     1900.15     1925.05     55.03 o 
   4   3   5     1152.43     1091.60     29.02 o 
   5   3   5      121.73      107.06      9.00 o 
   6   3   5     6882.88     7137.91    161.09 o 
   7   3   5      224.37      257.14     11.01 o 
   8   3   5      789.74      831.46     17.01 o 
   9   3   5     1798.16     1740.95     30.02 o 
  -9   4   5       62.27        0.00     85.05 o 
  -8   4   5       73.66       67.04     14.01 o 
  -7   4   5        9.63        0.00    101.06 o 
  -6   4   5      895.22      896.49     21.01 o 
  -5   4   5     1783.18     1808.99     43.02 o 
  -4   4   5      149.61      144.08      9.00 o 
  -3   4   5       28.40        0.00     70.04 o 
  -2   4   5      107.52      110.06      8.00 o 
  -1   4   5        2.28        0.00     69.04 o 
   0   4   5       86.17        0.00     38.19 o 
   1   4   5      493.68      449.25     14.01 o 
   2   4   5       15.98        0.00     47.03 o 
   3   4   5      861.40      904.50     26.01 o 
   4   4   5      579.27      627.34     16.01 o 
   5   4   5      957.98      943.52     20.01 o 
   6   4   5        4.43        0.00    100.05 o 
   7   4   5      438.83      415.23     13.01 o 
   8   4   5      175.65      183.10     11.01 o 
   9   4   5       52.22        0.00     80.04 o 
  -9   5   5       84.27        0.00     86.05 o 
  -8   5   5      407.98      427.23     14.01 o 
  -7   5   5     2764.02     2665.46     59.03 o 
  -6   5   5       45.04        0.00     81.04 o 
  -5   5   5      636.65      548.30     17.01 o 
  -4   5   5     3710.08     3485.91     82.04 o 
  -3   5   5        0.37        0.00     82.04 o 
  -2   5   5     4326.56     4409.42    128.07 o 
  -1   5   5     6175.28     6351.48    152.08 o 
   0   5   5     2467.78     2489.32     43.47 o 
   1   5   5    13024.03    13848.59    314.17 o 
   2   5   5      422.58      434.24     12.01 o 
   3   5   5     3928.95     4067.23    100.05 o 
   4   5   5      297.44      230.13     11.01 o 
   5   5   5       29.33        0.00     89.05 o 
   6   5   5     3751.66     3789.08     84.05 o 
   7   5   5      434.20      377.21     13.01 o 
   8   5   5      226.85      257.14     12.01 o 
   9   5   5     1345.23     1296.71     24.01 o 
  -9   6   5      269.63      274.15     13.01 o 
  -8   6   5        4.54        0.00     89.05 o 
  -7   6   5        8.61        0.00     85.05 o 
  -6   6   5      208.70      209.11     11.01 o 
  -5   6   5      111.22       90.05      9.00 o 
  -4   6   5      485.19      465.25     13.01 o 
  -3   6   5     1472.40     1492.82     38.02 o 
  -2   6   5        6.01        0.00     66.04 o 
  -1   6   5     8375.16     9051.96    181.10 o 
   0   6   5     9593.21    10017.85    190.22 o 
   1   6   5        0.31        0.00     52.03 o 
   2   6   5        5.77        0.00     67.04 o 
   3   6   5      415.56      410.22     13.01 o 
   4   6   5       20.15        0.00     70.04 o 
   5   6   5     1017.66     1017.56     25.01 o 
   6   6   5        0.17        0.00     79.04 o 
   7   6   5      668.16      631.35     15.01 o 
   8   6   5      238.67      233.13     12.01 o 
   9   6   5       44.84       56.03     13.01 o 
  -8   7   5      896.27      893.49     20.01 o 
  -7   7   5      544.44      526.29     14.01 o 
  -6   7   5      146.47        0.00     88.05 o 
  -5   7   5     1836.51     1836.01     45.02 o 
  -4   7   5     2011.00     1955.07     47.03 o 
  -3   7   5      101.65        0.00     70.04 o 
  -2   7   5     1167.01     1079.59     30.02 o 
  -1   7   5        3.30        0.00     69.04 o 
   0   7   5      326.15      315.64      8.50 o 
   1   7   5     2942.74     3127.71     87.05 o 
   2   7   5      186.82      208.11     10.01 o 
   3   7   5     1919.07     1990.09     55.03 o 
   4   7   5     3077.25     3103.70     77.04 o 
   5   7   5      211.01      224.12     11.01 o 
   6   7   5      612.72      628.34     15.01 o 
   7   7   5     1078.62      994.54     19.01 o 
   8   7   5      225.50      223.12     12.01 o 
  -8   8   5      243.50        0.00    101.06 o 
  -7   8   5      123.74        0.00     87.05 o 
  -6   8   5     3604.68     3512.92     81.04 o 
  -5   8   5     1554.82     1490.82     36.02 o 
  -4   8   5     1517.99     1457.80     32.02 o 
  -3   8   5     2572.42     2532.39     56.03 o 
  -2   8   5      656.84      651.36     15.01 o 
  -1   8   5     5721.59     5636.09    145.08 o 
   0   8   5     1446.92     1358.03     24.49 o 
   1   8   5      105.56      132.07      9.00 o 
   2   8   5     6462.32     6593.61    151.08 o 
   3   8   5      180.56      203.11     10.01 o 
   4   8   5     2672.27     2701.48     58.03 o 
   5   8   5     2481.74     2581.41     58.03 o 
   6   8   5      103.16        0.00     86.05 o 
   7   8   5     1103.35     1136.62     22.01 o 
   8   8   5      985.60      953.52     18.01 o 
  -8   9   5       50.42        0.00    111.06 o 
  -7   9   5     1080.34     1026.56     21.01 o 
  -6   9   5       95.10       93.05      9.00 o 
  -5   9   5      623.49      634.35     14.01 o 
  -4   9   5      204.38      185.10     10.01 o 
  -3   9   5        0.49        0.00     67.04 o 
  -2   9   5      406.33      412.23     12.01 o 
  -1   9   5      478.08      504.28     13.01 o 
   0   9   5     1180.99     1248.86     41.02 o 
   1   9   5     1197.63     1281.70     33.02 o 
   2   9   5      188.64      169.09      9.00 o 
   3   9   5     1730.35     1653.91     40.02 o 
   4   9   5      465.35      476.26     13.01 o 
   5   9   5       19.17        0.00    124.07 o 
   6   9   5      823.04      770.42     17.01 o 
   7   9   5       31.13        0.00     80.04 o 
   8   9   5       36.10        0.00     79.04 o 
  -8  10   5     2356.29     2227.22     40.02 o 
  -7  10   5       47.05        0.00     78.04 o 
  -6  10   5     2531.69     2553.40     56.03 o 
  -5  10   5        4.53        0.00     91.05 o 
  -4  10   5     1378.43     1411.77     33.02 o 
  -3  10   5     3364.97     3170.74     68.04 o 
  -2  10   5      145.23      146.08      9.00 o 
  -1  10   5     6447.95     6358.48    153.08 o 
   0  10   5     4657.29     4532.29     90.15 o 
   1  10   5       38.41       62.03      8.00 o 
   2  10   5     4370.66     4311.36    100.05 o 
   3  10   5     2587.74     2644.45     69.04 o 
   4  10   5     1470.00     1460.80     31.02 o 
   5  10   5     1069.92     1048.57     24.01 o 
   6  10   5       76.45        0.00     83.05 o 
   7  10   5     1517.09     1531.84     28.02 o 
   8  10   5      240.98      239.13     12.01 o 
  -7  11   5      109.54        0.00     78.04 o 
  -6  11   5        6.52        0.00     74.04 o 
  -5  11   5     1097.15     1107.61     23.01 o 
  -4  11   5      271.99      288.16     11.01 o 
  -3  11   5        7.02        0.00     66.04 o 
  -2  11   5     1595.73     1567.86     37.02 o 
  -1  11   5      907.34      916.50     22.01 o 
   0  11   5      391.61      373.79      8.49 o 
   1  11   5     3175.47     3142.72     74.04 o 
   2  11   5       70.67       72.04      8.00 o 
   3  11   5       30.83        0.00     68.04 o 
   4  11   5      310.01      332.18     12.01 o 
   5  11   5       59.79       59.03     13.01 o 
   6  11   5      321.72      361.20     13.01 o 
   7  11   5       54.63        0.00     79.04 o 
  -7  12   5      250.73      253.14     11.01 o 
  -6  12   5     2251.91     2174.19     45.02 o 
  -5  12   5      258.86      266.15     11.01 o 
  -4  12   5      981.48      974.53     24.01 o 
  -3  12   5     5669.41     5639.09    141.08 o 
  -2  12   5      402.33      421.23     12.01 o 
  -1  12   5     3299.76     3266.79     77.04 o 
   0  12   5     2509.27     2574.16     67.04 o 
   1  12   5      603.29      582.32     14.01 o 
   2  12   5    11532.70    11702.41    197.11 o 
   3  12   5      791.42      803.44     19.01 o 
   4  12   5      181.90      190.10     10.01 o 
   5  12   5     2644.72     2783.52     58.03 o 
   6  12   5      449.39      415.23     14.01 o 
   7  12   5     1247.00     1333.73     26.01 o 
  -7  13   5       30.06        0.00     76.04 o 
  -6  13   5       33.62        0.00     79.04 o 
  -5  13   5      291.54      300.16     12.01 o 
  -4  13   5      101.22       94.05      9.00 o 
  -3  13   5      258.76      254.14     11.01 o 
  -2  13   5      105.79       96.05      9.00 o 
  -1  13   5       24.85        0.00     68.04 o 
   0  13   5       91.26       64.47     33.52 o 
   1  13   5     1365.36     1452.80     31.02 o 
   2  13   5      204.90      186.10     10.01 o 
   3  13   5       99.30      115.06      9.00 o 
   4  13   5      358.28      342.19     12.01 o 
   5  13   5      358.72      353.19     13.01 o 
   6  13   5      298.73      294.16     12.01 o 
   7  13   5      112.70        0.00     81.04 o 
  -6  14   5     2571.03     2630.44     61.03 o 
  -5  14   5      283.48      294.16     12.01 o 
  -4  14   5     1456.81     1485.81     31.02 o 
  -3  14   5     5692.59     5765.16    114.06 o 
  -2  14   5      752.20      764.42     17.01 o 
  -1  14   5     3241.10     3214.76     77.04 o 
   0  14   5     1648.22     1655.67     63.03 o 
   1  14   5      241.25      236.13     10.01 o 
   2  14   5     3767.67     3619.98     79.04 o 
   3  14   5      327.51      334.18     11.01 o 
   4  14   5      697.73      684.37     15.01 o 
   5  14   5     2492.66     2501.37     50.03 o 
   6  14   5      118.26      105.06     10.01 o 
  -6  15   5        3.86        0.00     76.04 o 
  -5  15   5        8.77        0.00     71.04 o 
  -4  15   5      788.06      754.41     16.01 o 
  -3  15   5       21.62        0.00     70.04 o 
  -2  15   5        0.23        0.00     72.04 o 
  -1  15   5      184.10      169.09      9.00 o 
   0  15   5       20.03        0.00     65.43 o 
   1  15   5       49.73        0.00     74.04 o 
   2  15   5      674.09      650.36     15.01 o 
   3  15   5        3.55        0.00    140.08 o 
   4  15   5      282.40      270.15     11.01 o 
   5  15   5        0.03        0.00     73.04 o 
   6  15   5      453.03      469.26     14.01 o 
  -5  16   5      645.05      677.37     15.01 o 
  -4  16   5      457.18      469.26     13.01 o 
  -3  16   5     2256.70     2342.28     48.03 o 
  -2  16   5      193.72      201.11     10.01 o 
  -1  16   5     2665.79     2646.45     54.03 o 
   0  16   5     1248.36     1201.10     25.01 o 
   1  16   5      129.23      118.06      9.00 o 
   2  16   5     3194.88     3104.70     71.04 o 
   3  16   5     1450.05     1429.78     30.02 o 
   4  16   5      333.10      335.18     12.01 o 
   5  16   5      415.90      422.23     13.01 o 
  -5  17   5      215.38      234.13     11.01 o 
  -4  17   5       79.93        0.00     76.04 o 
  -3  17   5      135.39      141.08     10.01 o 
  -2  17   5        4.78        0.00    105.06 o 
  -1  17   5      171.30      191.10     10.01 o 
   0  17   5       21.38        0.00     50.55 o 
   1  17   5      158.83        0.00     54.03 o 
   2  17   5      138.33        0.00     77.04 o 
   3  17   5       93.72       85.05      9.00 o 
   4  17   5        1.36        0.00     85.05 o 
  -4  18   5      157.25      169.09     10.01 o 
  -3  18   5      873.50      843.46     17.01 o 
  -2  18   5       80.58        0.00     74.04 o 
  -1  18   5     1064.70     1011.55     21.01 o 
   0  18   5     1295.69     1264.41     15.91 o 
   1  18   5        6.44        0.00     86.05 o 
   2  18   5     1399.42     1408.77     33.02 o 
   3  18   5      647.91      648.36     14.01 o 
   4  18   5      610.20      639.35     15.01 o 
  -3  19   5       15.86        0.00     94.05 o 
  -2  19   5      562.03      559.31     14.01 o 
  -1  19   5      255.37      283.16     11.01 o 
   0  19   5      313.55      303.63     10.01 o 
   1  19   5      412.08      450.25     13.01 o 
   2  19   5      179.43      153.08     10.01 o 
   0  20   5       94.32        0.00     51.26 o 
  -9   0   6       98.84        0.00    107.06 o 
  -8   0   6     4962.16     4939.71     91.05 o 
  -7   0   6      547.45      527.29     15.01 o 
  -6   0   6      382.26      412.23     16.01 o 
  -5   0   6     6347.41     6618.63    162.09 o 
  -4   0   6      135.26      151.08     10.01 o 
  -3   0   6     3870.18     3858.11    100.05 o 
  -2   0   6     1372.01     1470.81     41.02 o 
  -1   0   6     1632.57     1671.92     47.03 o 
   0   0   6    62925.90    65167.41    484.28 o 
   1   0   6     1624.70     1693.93     49.03 o 
   2   0   6    10480.46    10968.01    291.16 o 
   3   0   6     6542.13     6907.78    167.09 o 
   4   0   6      400.91      414.23     13.01 o 
   5   0   6     3864.62     3807.09     86.05 o 
   6   0   6       13.72        0.00    171.09 o 
   7   0   6      157.75      156.09     11.01 o 
   8   0   6      685.12      689.38     16.01 o 
  -9   1   6      230.51      193.11     12.01 o 
  -8   1   6       87.90        0.00     96.05 o 
  -7   1   6       58.56        0.00     87.05 o 
  -6   1   6        2.50        0.00     93.05 o 
  -5   1   6        7.62        0.00     80.04 o 
  -4   1   6      260.44      297.16     12.01 o 
  -3   1   6     1794.42     1829.00     46.03 o 
  -2   1   6        1.76        0.00      7.00 o 
  -1   1   6     1065.23     1091.60     26.01 o 
   1   1   6      102.64      110.06      9.00 o 
   2   1   6     1599.00     1877.03     46.03 o 
   4   1   6        9.21        0.00    108.06 o 
   5   1   6       14.33        0.00     82.04 o 
   6   1   6      142.55        0.00     88.05 o 
   7   1   6      340.31      340.19     13.01 o 
   8   1   6       10.91        0.00    119.07 o 
  -8   2   6      647.91      647.35     16.01 o 
  -7   2   6        0.58        0.00     85.05 o 
  -6   2   6     1478.01     1610.88     38.02 o 
  -5   2   6     5523.72     5582.06    121.07 o 
  -4   2   6      232.91      281.15     11.01 o 
  -3   2   6     6765.22     6535.58    156.09 o 
  -2   2   6     1739.93     1668.91     48.03 o 
  -1   2   6      901.83      859.47     23.01 o 
   0   2   6    23211.50    24620.13    296.44 o 
   1   2   6     1017.14     1021.56     28.02 o 
   2   2   6      863.66      878.48     20.01 o 
   3   2   6     3390.71     3544.94     97.05 o 
   4   2   6       42.27        0.00     78.04 o 
   5   2   6     6185.22     6480.55    156.09 o 
   6   2   6     1554.48     1541.84     30.02 o 
   7   2   6     1178.06     1169.64     25.01 o 
   8   2   6     2043.26     1874.03     36.02 o 
  -8   3   6      169.12        0.00     93.05 o 
  -7   3   6      649.25      661.36     16.01 o 
  -6   3   6      521.00      548.30     16.01 o 
  -5   3   6      620.01      596.33     15.01 o 
  -4   3   6       10.27        0.00     73.04 o 
  -3   3   6      154.29      169.09     11.01 o 
  -2   3   6        4.43        0.00    121.07 o 
  -1   3   6      150.29      160.09      9.00 o 
   0   3   6       53.41       47.83     26.51 o 
   1   3   6     3294.86     3541.94     96.05 o 
   2   3   6       57.42       62.03     14.01 o 
   3   3   6       10.11        0.00     90.05 o 
   4   3   6      110.50      109.06     10.01 o 
   5   3   6      270.44      257.14     12.01 o 
   6   3   6      594.40      625.34     17.01 o 
   7   3   6     1100.12     1047.57     22.01 o 
   8   3   6      111.67      101.06     10.01 o 
  -8   4   6     1517.82     1460.80     29.02 o 
  -7   4   6       14.20        0.00     88.05 o 
  -6   4   6     2223.88     2109.16     48.03 o 
  -5   4   6     2796.80     2739.50     66.04 o 
  -4   4   6       13.91        0.00     72.04 o 
  -3   4   6     6271.02     6373.49    156.09 o 
  -2   4   6     3591.70     3541.94     96.05 o 
  -1   4   6     1579.26     1582.87     40.02 o 
   0   4   6      620.47      602.16     12.01 o 
   1   4   6       24.95       25.01      6.00 o 
   2   4   6     2545.54     2442.34     63.03 o 
   3   4   6     7071.86     7338.02    168.09 o 
   4   4   6      260.47      289.16     12.01 o 
   5   4   6     3113.25     3242.78     79.04 o 
   6   4   6     2807.27     2793.53     56.03 o 
   7   4   6        7.01        0.00     88.05 o 
   8   4   6     1009.24      945.52     19.01 o 
  -8   5   6      160.75        0.00     87.05 o 
  -7   5   6     1201.99     1193.65     24.01 o 
  -6   5   6        4.59        0.00    135.07 o 
  -5   5   6      772.28      758.42     17.01 o 
  -4   5   6     2145.70     2207.21     47.03 o 
  -3   5   6     2031.79     2020.11     48.03 o 
  -2   5   6     2399.59     2429.33     62.03 o 
  -1   5   6      638.61      659.36     16.01 o 
   0   5   6      109.84       98.58      6.37 o 
   1   5   6       42.18        0.00     75.04 o 
   2   5   6      172.43      172.09     10.01 o 
   3   5   6     2881.62     3000.64     76.04 o 
   4   5   6     1163.48     1194.65     29.02 o 
   5   5   6      261.61      272.15     12.01 o 
   6   5   6     1118.47     1115.61     25.01 o 
   7   5   6     1101.38     1056.58     20.01 o 
   8   5   6      105.80      112.06     11.01 o 
  -8   6   6      630.44      693.38     16.01 o 
  -7   6   6       70.12        0.00     89.05 o 
  -6   6   6     1579.13     1623.89     35.02 o 
  -5   6   6     1890.07     1923.05     46.03 o 
  -4   6   6      106.63        0.00     74.04 o 
  -3   6   6     5389.53     5202.85    143.08 o 
  -2   6   6      818.08      820.45     20.01 o 
  -1   6   6      461.99      416.23     13.01 o 
   0   6   6     4849.20     4910.60     83.13 o 
   1   6   6      266.51      284.16     11.01 o 
   2   6   6     2242.07     2176.19     53.03 o 
   3   6   6     2181.92     2274.25     53.03 o 
   4   6   6        0.96        0.00     87.05 o 
   5   6   6     1207.57     1252.69     26.01 o 
   6   6   6       78.09       62.03     13.01 o 
   7   6   6       93.68      103.06     10.01 o 
   8   6   6      368.23      348.19     13.01 o 
  -8   7   6       31.29        0.00     80.04 o 
  -7   7   6     1258.74     1212.66     26.01 o 
  -6   7   6     1966.74     1830.00     38.02 o 
  -5   7   6      419.71      429.24     13.01 o 
  -4   7   6     3035.45     2952.62     67.04 o 
  -3   7   6      844.60      805.44     17.01 o 
  -2   7   6     2260.59     2102.15     58.03 o 
  -1   7   6     2434.66     2391.31     62.03 o 
   0   7   6      284.60      293.17      7.78 o 
   1   7   6     3033.49     3314.82     78.04 o 
   2   7   6     2608.60     2567.41     63.03 o 
   3   7   6     1269.21     1253.69     26.01 o 
   4   7   6     1404.12     1438.79     33.02 o 
   5   7   6       39.34        0.00     95.05 o 
   6   7   6      199.75      215.12     12.01 o 
   7   7   6     1023.29      950.52     18.01 o 
   8   7   6      136.47      136.07     11.01 o 
  -8   8   6      611.24      605.33     15.01 o 
  -7   8   6       11.84        0.00     77.04 o 
  -6   8   6       57.05        0.00     83.05 o 
  -5   8   6       66.36       75.04      9.00 o 
  -4   8   6      104.06       91.05      9.00 o 
  -3   8   6     2254.82     2184.20     53.03 o 
  -2   8   6      146.94        0.00     74.04 o 
  -1   8   6      162.50      155.08     10.01 o 
   0   8   6      114.25       94.45     48.53 o 
   1   8   6        3.69       14.01      4.00 o 
   2   8   6      674.17      647.35     15.01 o 
   3   8   6     2749.93     2775.52     65.04 o 
   4   8   6      222.43      226.12     11.01 o 
   5   8   6     1026.91      990.54     20.01 o 
   6   8   6       18.76        0.00     84.05 o 
   7   8   6      455.89      444.24     14.01 o 
   8   8   6      252.92      252.14     13.01 o 
  -7   9   6      890.41      850.47     17.01 o 
  -6   9   6      105.31        0.00     89.05 o 
  -5   9   6      131.22      138.08      9.00 o 
  -4   9   6     2137.26     2036.12     45.02 o 
  -3   9   6      553.75      543.30     14.01 o 
  -2   9   6     1194.91     1151.63     26.01 o 
  -1   9   6     3839.48     3872.12     99.05 o 
   0   9   6       66.20       72.39     14.51 o 
   1   9   6     1947.62     1987.09     51.03 o 
   2   9   6     1464.17     1488.82     38.02 o 
   3   9   6      807.93      790.43     20.01 o 
   4   9   6     3304.98     3595.97     83.05 o 
   5   9   6        3.73        0.00     81.04 o 
   6   9   6      844.90      848.46     19.01 o 
   7   9   6     1259.75     1260.69     22.01 o 
  -7  10   6      239.53      223.12     11.01 o 
  -6  10   6       68.17        0.00     80.04 o 
  -5  10   6        9.81        0.00     76.04 o 
  -4  10   6       27.07        0.00     78.04 o 
  -3  10   6       48.42       72.04      9.00 o 
  -2  10   6      118.66      120.07      9.00 o 
  -1  10   6      615.17      602.33     17.01 o 
   0  10   6      623.21      668.78     98.05 o 
   1  10   6       45.70       50.03     11.01 o 
   2  10   6      753.30      713.39     17.01 o 
   3  10   6      204.35      200.11     10.01 o 
   4  10   6       68.32        0.00     85.05 o 
   5  10   6      210.36      211.12     12.01 o 
   6  10   6       87.37        0.00    102.06 o 
   7  10   6      276.87      270.15     13.01 o 
  -7  11   6     1052.32     1039.57     21.01 o 
  -6  11   6     1827.04     1889.03     40.02 o 
  -5  11   6        0.86        0.00     75.04 o 
  -4  11   6     1804.48     1852.01     39.02 o 
  -3  11   6      200.11      198.11     10.01 o 
  -2  11   6     2002.90     2049.12     48.03 o 
  -1  11   6     2387.60     2409.32     56.03 o 
   0  11   6      119.23      122.31     14.51 o 
   1  11   6     5251.85     5269.89    136.07 o 
   2  11   6     2806.23     2947.61     73.04 o 
   3  11   6     1135.86     1107.61     23.01 o 
   4  11   6     2530.35     2496.37     52.03 o 
   5  11   6       57.07        0.00    146.08 o 
   6  11   6      957.97     1104.61     20.01 o 
   7  11   6      413.50      455.25     15.01 o 
  -6  12   6        1.10        0.00    108.06 o 
  -5  12   6        6.10        0.00     74.04 o 
  -4  12   6       15.45        0.00     80.04 o 
  -3  12   6     1006.75      907.50     19.01 o 
  -2  12   6      409.99      392.21     13.01 o 
  -1  12   6       94.83        0.00     84.05 o 
   0  12   6       45.65        0.00     81.01 o 
   1  12   6        1.45        0.00     97.05 o 
   2  12   6       24.88        0.00     87.05 o 
   3  12   6        3.26        0.00     88.05 o 
   4  12   6        6.91        0.00     83.05 o 
   5  12   6        0.15        0.00    124.07 o 
   6  12   6       51.38       68.04     15.01 o 
  -6  13   6      925.13      955.52     18.01 o 
  -5  13   6       87.12       84.05      9.00 o 
  -4  13   6     2358.21     2275.25     43.02 o 
  -3  13   6     1115.61     1068.59     26.01 o 
  -2  13   6     2773.83     2699.48     59.03 o 
  -1  13   6     3384.75     3303.81     70.04 o 
   0  13   6      103.84       81.08     42.02 o 
   1  13   6     1309.89     1249.68     26.01 o 
   2  13   6     1153.30     1236.68     26.01 o 
   3  13   6      462.97      445.24     13.01 o 
   4  13   6     2073.34     2109.16     40.02 o 
   5  13   6       36.99        0.00     81.04 o 
   6  13   6      593.23      633.35     16.01 o 
  -6  14   6       52.94        0.00     77.04 o 
  -5  14   6      117.71        0.00     82.04 o 
  -4  14   6        8.83        0.00     75.04 o 
  -3  14   6      464.08      439.24     13.01 o 
  -2  14   6        2.23        0.00     77.04 o 
  -1  14   6      471.54      485.27     14.01 o 
   0  14   6       64.62        0.00     54.97 o 
   1  14   6      556.31      559.31     14.01 o 
   2  14   6      229.96      196.11     11.01 o 
   3  14   6       19.94        0.00     79.04 o 
   4  14   6        0.07        0.00    111.06 o 
   5  14   6       78.36       91.05     10.01 o 
  -5  15   6      205.84      204.11     11.01 o 
  -4  15   6     1936.93     1963.08     38.02 o 
  -3  15   6       23.16        0.00     85.05 o 
  -2  15   6       43.14       47.03     10.01 o 
  -1  15   6     1346.97     1356.74     31.02 o 
   0  15   6       53.65       40.40     22.01 o 
   1  15   6      597.61      588.32     14.01 o 
   2  15   6       88.37       92.05      9.00 o 
   3  15   6      126.88      106.06     10.01 o 
   4  15   6     1666.91     1722.94     31.02 o 
   5  15   6      138.73      152.08     11.01 o 
  -4  16   6        1.12        0.00    125.07 o 
  -3  16   6      240.79      255.14     11.01 o 
  -2  16   6        0.79        0.00     79.04 o 
  -1  16   6      272.29      297.16     12.01 o 
   0  16   6        1.77        0.00     58.67 o 
   1  16   6       14.52        0.00    122.07 o 
   2  16   6        3.70        0.00     74.04 o 
   3  16   6       10.37        0.00     78.04 o 
   4  16   6       48.82        0.00     77.04 o 
  -3  17   6        9.49        0.00     73.04 o 
  -2  17   6       53.45        0.00     77.04 o 
  -1  17   6      318.42      347.19     12.01 o 
   0  17   6        6.26        0.00     59.40 o 
   1  17   6     2115.03     2091.15     40.02 o 
   2  17   6        4.22        0.00    103.06 o 
   3  17   6      473.26      481.26     14.01 o 
  -2  18   6      154.43      161.09     11.01 o 
  -1  18   6       23.25        0.00     72.04 o 
   0  18   6      779.20      771.47     20.51 o 
   1  18   6       26.76        0.00     74.04 o 
   2  18   6      686.09      656.36     15.01 o 
  -8   1   7      422.83      428.23     15.01 o 
  -7   1   7      540.54      564.31     16.01 o 
  -6   1   7     1663.52     1818.00     36.02 o 
  -5   1   7      119.52      120.07     10.01 o 
  -4   1   7     2192.59     2254.23     51.03 o 
  -3   1   7     4185.60     4427.43    108.06 o 
  -2   1   7      322.99      326.18     12.01 o 
  -1   1   7      999.43      954.52     24.01 o 
   0   1   7      254.17      236.89      8.40 o 
   1   1   7     1588.50     1430.78     34.02 o 
   2   1   7     4734.65     4899.68    115.06 o 
   3   1   7       14.23        0.00     79.04 o 
   4   1   7     1632.40     1666.91     39.02 o 
   5   1   7     1839.05     1840.01     38.02 o 
   6   1   7      666.03      681.37     17.01 o 
   7   1   7      694.46      673.37     16.01 o 
   8   1   7      137.79      125.07     11.01 o 
  -8   2   7       16.01        0.00     89.05 o 
  -7   2   7       64.38        0.00    116.06 o 
  -6   2   7       63.28        0.00     90.05 o 
  -5   2   7      490.20      506.28     14.01 o 
  -4   2   7      860.62      871.48     20.01 o 
  -3   2   7      595.21      594.33     19.01 o 
  -2   2   7      297.12      314.17     12.01 o 
  -1   2   7       66.97        0.00     73.04 o 
   0   2   7       52.27        0.00     55.37 o 
   1   2   7       47.80       54.03     12.01 o 
   2   2   7      666.01      707.39     16.01 o 
   3   2   7      165.92      160.09     11.01 o 
   4   2   7      236.59        0.00     98.05 o 
   5   2   7      498.05      497.27     15.01 o 
   6   2   7      237.96      227.12     12.01 o 
   7   2   7       32.98        0.00     89.05 o 
   8   2   7       78.78       65.04     14.01 o 
  -8   3   7      187.02        0.00     97.05 o 
  -7   3   7       52.24        0.00     88.05 o 
  -6   3   7     1669.88     1773.97     39.02 o 
  -5   3   7        1.69        0.00    100.05 o 
  -4   3   7     2361.80     2318.27     52.03 o 
  -3   3   7     1339.01     1407.77     35.02 o 
  -2   3   7      584.39      616.34     15.01 o 
  -1   3   7     5880.76     5751.15    148.08 o 
   0   3   7     1210.17     1260.94     49.53 o 
   1   3   7     2440.89     2398.31     57.03 o 
   2   3   7     3901.54     4047.22    105.06 o 
   3   3   7        0.42        0.00     77.04 o 
   4   3   7     3109.81     3108.70     72.04 o 
   5   3   7      680.53      679.37     16.01 o 
   6   3   7     1022.64     1008.55     19.01 o 
   7   3   7     2642.27     2481.36     47.03 o 
   8   3   7       19.07        0.00     97.05 o 
  -8   4   7        7.52        0.00    130.07 o 
  -7   4   7      117.00      127.07     11.01 o 
  -6   4   7       89.14        0.00     91.05 o 
  -5   4   7       11.92        0.00     90.05 o 
  -4   4   7        9.13        0.00     83.05 o 
  -3   4   7      764.73      761.42     16.01 o 
  -2   4   7     1534.23     1582.87     36.02 o 
  -1   4   7      114.01      107.06      9.00 o 
   0   4   7     3133.93     3261.78     56.59 o 
   1   4   7      948.76     1014.56     22.01 o 
   2   4   7      147.00      138.08     10.01 o 
   3   4   7      343.18      356.20     13.01 o 
   4   4   7        6.24        0.00     88.05 o 
   5   4   7      304.62      318.17     13.01 o 
   6   4   7      735.72      760.42     18.01 o 
   7   4   7      195.52      181.10     12.01 o 
  -7   5   7      298.37      315.17     13.01 o 
  -6   5   7     4029.56     3981.18     89.05 o 
  -5   5   7      204.02      192.11     11.01 o 
  -4   5   7     1812.00     1764.97     40.02 o 
  -3   5   7     1689.47     1714.94     45.02 o 
  -2   5   7       96.25        0.00     74.04 o 
  -1   5   7     2911.28     2885.58     67.04 o 
   0   5   7       34.38        0.00     53.41 o 
   1   5   7     1906.61     1845.01     42.02 o 
   2   5   7     1546.55     1599.88     44.02 o 
   3   5   7      317.40      311.17     12.01 o 
   4   5   7     2029.54     2028.11     47.03 o 
   5   5   7      972.52      950.52     22.01 o 
   6   5   7      566.40      580.32     17.01 o 
   7   5   7      776.98      763.42     18.01 o 
  -7   6   7      245.26      232.13     12.01 o 
  -6   6   7        9.99       24.01      7.00 o 
  -5   6   7     4141.02     3934.16     86.05 o 
  -4   6   7      137.85      167.09     11.01 o 
  -3   6   7      662.46      654.36     15.01 o 
  -2   6   7      427.63      436.24     13.01 o 
  -1   6   7      583.96      570.31     15.01 o 
   0   6   7      182.30      190.62      7.78 o 
   1   6   7     1245.26     1270.70     28.02 o 
   2   6   7      197.32      208.11     11.01 o 
   3   6   7      990.95     1053.58     23.01 o 
   4   6   7       53.07        0.00     92.05 o 
   5   6   7      944.06      993.54     19.01 o 
   6   6   7      621.79      634.35     17.01 o 
   7   6   7        0.72        0.00     86.05 o 
  -7   7   7      460.05      446.24     16.01 o 
  -6   7   7      774.54      759.42     17.01 o 
  -5   7   7      477.54      462.25     14.01 o 
  -4   7   7      600.75      580.32     15.01 o 
  -3   7   7     1001.69      961.53     23.01 o 
  -2   7   7      140.65      163.09     10.01 o 
  -1   7   7     5175.79     5527.03    145.08 o 
   0   7   7     1434.00     1484.37     23.50 o 
   1   7   7     1016.39      982.54     21.01 o 
   2   7   7      489.07      504.28     14.01 o 
   3   7   7      215.57        0.00     88.05 o 
   4   7   7     1300.98     1295.71     28.02 o 
   5   7   7       87.90        0.00     95.05 o 
   6   7   7      543.38      563.31     16.01 o 
   7   7   7      434.61      420.23     15.01 o 
  -7   8   7     1484.83     1319.72     27.01 o 
  -6   8   7      279.20      292.16     12.01 o 
  -5   8   7      446.12      441.24     13.01 o 
  -4   8   7      457.00      441.24     13.01 o 
  -3   8   7      694.96      696.38     16.01 o 
  -2   8   7     1538.09     1580.87     33.02 o 
  -1   8   7       11.76        0.00     76.04 o 
   0   8   7     4309.31     4333.04     69.95 o 
   1   8   7     1392.74     1454.80     35.02 o 
   2   8   7       43.40       39.02     10.01 o 
   3   8   7     1397.50     1478.81     36.02 o 
   4   8   7      175.70      165.09     11.01 o 
   5   8   7      594.79      615.34     16.01 o 
   6   8   7      983.63     1020.56     20.01 o 
   7   8   7        3.54        0.00     91.05 o 
  -7   9   7      194.10      184.10     12.01 o 
  -6   9   7      358.28      363.20     14.01 o 
  -5   9   7       20.55        0.00     81.04 o 
  -4   9   7      539.87      576.32     15.01 o 
  -3   9   7      177.94      182.10     10.01 o 
  -2   9   7      150.30      165.09     11.01 o 
  -1   9   7     2679.43     2822.55     60.03 o 
   0   9   7       39.69        0.00     58.61 o 
   1   9   7     1958.44     2053.12     45.02 o 
   2   9   7     1893.31     1855.02     44.02 o 
   3   9   7        0.25        0.00     88.05 o 
   4   9   7      888.15      910.50     21.01 o 
   5   9   7      280.69        0.00    111.06 o 
   6   9   7        6.13        0.00     93.05 o 
  -6  10   7      599.55      585.32     15.01 o 
  -5  10   7      783.28      765.42     17.01 o 
  -4  10   7       25.04        0.00     80.04 o 
  -3  10   7      416.12      411.23     13.01 o 
  -2  10   7     4626.06     4298.35     92.05 o 
  -1  10   7       91.21        0.00     83.05 o 
   0  10   7     2444.45     2582.15     41.72 o 
   1  10   7     4896.16     4941.71    111.06 o 
   2  10   7      556.20      558.31     15.01 o 
   3  10   7     2683.09     2755.51     60.03 o 
   4  10   7      672.80      712.39     17.01 o 
   5  10   7      209.99      235.13     12.01 o 
   6  10   7      809.52      821.45     19.01 o 
  -6  11   7     1304.71     1281.70     25.01 o 
  -5  11   7        0.68        0.00     79.04 o 
  -4  11   7      711.73      713.39     16.01 o 
  -3  11   7      285.14      264.14     12.01 o 
  -2  11   7       91.79       90.05     10.01 o 
  -1  11   7      258.68      254.14     11.01 o 
   0  11   7       13.74        0.00     57.29 o 
   1  11   7        0.31        0.00    152.08 o 
   2  11   7        0.89        0.00     83.05 o 
   3  11   7       17.26        0.00     81.04 o 
   4  11   7      363.69      358.20     14.01 o 
   5  11   7      422.27      409.22     14.01 o 
   6  11   7       43.66        0.00    120.07 o 
  -6  12   7      273.26      264.14     12.01 o 
  -5  12   7     1796.86     1671.92     27.01 o 
  -4  12   7      112.78      120.07     10.01 o 
  -3  12   7     1061.61      981.54     23.01 o 
  -2  12   7     2780.74     2827.55     59.03 o 
  -1  12   7        0.18        0.00    127.07 o 
   0  12   7      987.90     1024.67     17.01 o 
   1  12   7     1090.40     1118.61     21.01 o 
   2  12   7      226.36      211.12     11.01 o 
   3  12   7     2433.92     2424.33     41.02 o 
   4  12   7      520.44      516.28     15.01 o 
   5  12   7       60.10       62.03     13.01 o 
  -5  13   7       49.35        0.00     80.04 o 
  -4  13   7        1.05        0.00     79.04 o 
  -3  13   7        6.11        0.00    102.06 o 
  -2  13   7      104.79      100.05     10.01 o 
  -1  13   7      165.19      171.09     11.01 o 
   0  13   7       17.72        0.00     55.84 o 
   1  13   7        0.09        0.00     76.04 o 
   2  13   7      693.38      650.36     16.01 o 
   3  13   7        2.46        0.00     88.05 o 
   4  13   7       13.31        0.00     82.04 o 
   5  13   7      396.99      350.19     14.01 o 
  -5  14   7     1486.30     1492.82     23.01 o 
  -4  14   7      646.69      669.37     16.01 o 
  -3  14   7     1148.14     1147.63     21.01 o 
  -2  14   7     3057.58     3117.71     54.03 o 
  -1  14   7       80.83        0.00     83.05 o 
   0  14   7      889.55      875.46     13.51 o 
   1  14   7     1118.55     1153.63     24.01 o 
   2  14   7      955.11      899.49     18.01 o 
   3  14   7     1460.03     1536.84     30.02 o 
   4  14   7      395.68      420.23     14.01 o 
  -4  15   7      260.29      281.15     12.01 o 
  -3  15   7       16.62        0.00     82.04 o 
  -2  15   7      286.45      267.15     12.01 o 
  -1  15   7        9.12        0.00     80.04 o 
   0  15   7        7.96        0.00     63.07 o 
   1  15   7      100.87        0.00     80.04 o 
   2  15   7       11.28        0.00     80.04 o 
   3  15   7       31.22        0.00     87.05 o 
   4  15   7       14.11        0.00    103.06 o 
  -3  16   7     1318.48     1276.70     22.01 o 
  -2  16   7     1429.06     1410.77     26.01 o 
  -1  16   7       39.98        0.00     76.04 o 
   0  16   7     1452.61     1456.16     32.52 o 
   1  16   7     1861.98     1805.99     34.02 o 
   2  16   7      621.85      563.31     15.01 o 
   3  16   7     1869.57     1949.07     41.02 o 
  -1  17   7       92.07      122.07     11.01 o 
   0  17   7       42.34        0.00     56.55 o 
   1  17   7      264.87      296.16     12.01 o 
  -7   0   8      525.81      574.31     17.01 o 
  -6   0   8      279.68      272.15     13.01 o 
  -5   0   8     1364.84     1420.78     29.02 o 
  -4   0   8     1805.23     1841.01     34.02 o 
  -3   0   8      442.18      496.27     14.01 o 
  -2   0   8     4103.24     4003.19    107.06 o 
  -1   0   8     1148.48     1241.68     28.02 o 
   0   0   8     3769.75     3918.71     58.00 o 
   1   0   8     6214.85     6371.49    165.09 o 
   2   0   8       98.43        0.00    152.08 o 
   3   0   8      322.72      350.19     14.01 o 
   4   0   8      520.05      550.30     20.01 o 
   5   0   8       99.76        0.00     96.05 o 
   6   0   8     2149.65     2079.14     40.02 o 
   7   0   8      468.58      426.23     15.01 o 
  -7   1   8       11.91        0.00    100.05 o 
  -6   1   8      159.56        0.00     98.05 o 
  -5   1   8        6.02        0.00     91.05 o 
  -4   1   8        9.69        0.00     89.05 o 
  -3   1   8       97.38        0.00     97.05 o 
  -2   1   8      193.74      179.10     11.01 o 
  -1   1   8      113.23      107.06     10.01 o 
   0   1   8      446.59      455.26     20.51 o 
   1   1   8       17.67        0.00    146.08 o 
   2   1   8       20.15        0.00     85.05 o 
   3   1   8      359.34      349.19     14.01 o 
   4   1   8      234.08      230.13     13.01 o 
   5   1   8       32.30        0.00    124.07 o 
   6   1   8       12.39        0.00     91.05 o 
   7   1   8      858.86      794.44     19.01 o 
  -7   2   8     1388.37     1444.79     24.01 o 
  -6   2   8       49.70        0.00     90.05 o 
  -5   2   8     1712.99     1720.94     34.02 o 
  -4   2   8     2082.25     2146.18     49.03 o 
  -3   2   8      286.61      266.15     12.01 o 
  -2   2   8     3069.48     3300.81     74.04 o 
  -1   2   8     3664.56     3560.95     77.04 o 
   0   2   8     2854.82     2832.35     49.17 o 
   1   2   8     3637.89     3671.01     89.05 o 
   2   2   8      210.19      198.11     12.01 o 
   3   2   8     4189.30     4155.28     85.05 o 
   4   2   8     1494.41     1471.81     35.02 o 
   5   2   8      144.08        0.00    103.06 o 
   6   2   8      389.85      403.22     15.01 o 
   7   2   8      884.92      760.42     18.01 o 
  -7   3   8        5.44        0.00    144.08 o 
  -6   3   8       21.01        0.00     91.05 o 
  -5   3   8       28.67        0.00     96.05 o 
  -4   3   8      119.25        0.00    101.06 o 
  -3   3   8     1405.69     1415.78     32.02 o 
  -2   3   8       30.59        0.00     82.04 o 
  -1   3   8      954.11      977.54     22.01 o 
   0   3   8      904.11      919.46     15.91 o 
   1   3   8       38.71        0.00    112.06 o 
   2   3   8     1386.72     1505.82     34.02 o 
   3   3   8       13.83        0.00     96.05 o 
   4   3   8       12.40        0.00    129.07 o 
   5   3   8      114.95      117.06     12.01 o 
   6   3   8       10.27        0.00     96.05 o 
   7   3   8      700.29      668.37     18.01 o 
  -7   4   8      800.12      799.44     18.01 o 
  -6   4   8       97.53       94.05     11.01 o 
  -5   4   8     2734.78     2621.44     56.03 o 
  -4   4   8     1162.61     1159.64     21.01 o 
  -3   4   8      302.10      295.16     12.01 o 
  -2   4   8     1744.03     1803.99     39.02 o 
  -1   4   8      585.26      552.30     15.01 o 
   0   4   8     1932.27     1812.90     31.11 o 
   1   4   8     2233.70     2294.26     54.03 o 
   2   4   8      362.92      372.20     14.01 o 
   3   4   8     1792.79     1749.96     35.02 o 
   4   4   8     3536.30     3482.91     72.04 o 
   5   4   8      342.13      318.17     14.01 o 
   6   4   8      682.91      706.39     18.01 o 
   7   4   8      694.06      603.33     17.01 o 
  -7   5   8       40.60        0.00     90.05 o 
  -6   5   8     1609.39     1562.86     32.02 o 
  -5   5   8      457.83      445.24     15.01 o 
  -4   5   8      497.86      512.28     15.01 o 
  -3   5   8     1672.68     1633.90     36.02 o 
  -2   5   8      245.96      231.13     12.01 o 
  -1   5   8      616.75      631.35     16.01 o 
   0   5   8      688.22      723.91     12.03 o 
   1   5   8      112.66      121.07     10.01 o 
   2   5   8     2636.86     2658.46     58.03 o 
   3   5   8      215.11      250.14     12.01 o 
   4   5   8      749.33      779.43     19.01 o 
   5   5   8      586.37      558.31     17.01 o 
   6   5   8      107.82        0.00     98.05 o 
  -6   6   8        7.99        0.00     89.05 o 
  -5   6   8      726.20      680.37     17.01 o 
  -4   6   8     1153.10     1145.63     24.01 o 
  -3   6   8      599.50      573.31     15.01 o 
  -2   6   8     2613.39     2457.35     59.03 o 
  -1   6   8      358.42      356.20     13.01 o 
   0   6   8      838.71      851.02     20.01 o 
   1   6   8      301.44      321.18     13.01 o 
   2   6   8      212.06      223.12     12.01 o 
   3   6   8     1747.34     1749.96     38.02 o 
   4   6   8     1301.60     1294.71     28.02 o 
   5   6   8      120.37      143.08     12.01 o 
   6   6   8      882.21      858.47     20.01 o 
  -6   7   8      559.31      554.30     16.01 o 
  -5   7   8      146.30        0.00     89.05 o 
  -4   7   8      296.74      321.18     13.01 o 
  -3   7   8     2139.00     2077.14     44.02 o 
  -2   7   8       31.37       51.03     11.01 o 
  -1   7   8      304.72      307.17     13.01 o 
   0   7   8      113.20      134.74     12.51 o 
   1   7   8      322.98      310.17     13.01 o 
   2   7   8     1849.23     1936.06     40.02 o 
   3   7   8      729.71      717.39     18.01 o 
   4   7   8      615.16      609.33     17.01 o 
   5   7   8     1170.69     1203.66     24.01 o 
   6   7   8        6.49        0.00    115.06 o 
  -6   8   8       31.35        0.00    127.07 o 
  -5   8   8      345.13      351.19     13.01 o 
  -4   8   8      480.07      466.26     17.01 o 
  -3   8   8      277.79      263.14     12.01 o 
  -2   8   8     1452.87     1421.78     30.02 o 
  -1   8   8      897.01      904.50     22.01 o 
   0   8   8      657.16      634.87     14.15 o 
   1   8   8     3661.08     3620.98     77.04 o 
   2   8   8        9.44        0.00    102.06 o 
   3   8   8      468.84      463.25     15.01 o 
   4   8   8       45.13        0.00    105.06 o 
   5   8   8       47.99        0.00     93.05 o 
   6   8   8      389.28      374.20     16.01 o 
  -6   9   8      496.44      485.27     15.01 o 
  -5   9   8      846.89      825.45     18.01 o 
  -4   9   8      208.14      220.12     12.01 o 
  -3   9   8     1542.49     1501.82     33.02 o 
  -2   9   8       90.34        0.00     91.05 o 
  -1   9   8      954.13      913.50     19.01 o 
   0   9   8     2372.65     2539.87     85.55 o 
   1   9   8      757.60      745.41     17.01 o 
   2   9   8     2376.97     2476.36     51.03 o 
   3   9   8      147.40        0.00     91.05 o 
   4   9   8      125.90      132.07     12.01 o 
   5   9   8      879.68      928.51     20.01 o 
  -5  10   8       15.64        0.00     89.05 o 
  -4  10   8      515.13      494.27     15.01 o 
  -3  10   8       28.81        0.00    130.07 o 
  -2  10   8      708.10      680.37     17.01 o 
  -1  10   8        3.18        0.00     84.05 o 
   0  10   8       13.51        0.00     67.00 o 
   1  10   8       85.23        0.00     85.05 o 
   2  10   8       23.72        0.00     89.05 o 
   3  10   8      183.62      170.09     12.01 o 
   4  10   8      304.91      289.16     14.01 o 
   5  10   8      183.79      179.10     12.01 o 
  -5  11   8      793.25      816.45     18.01 o 
  -4  11   8      483.49      471.26     15.01 o 
  -3  11   8     1916.27     1747.96     33.02 o 
  -2  11   8      263.46      250.14     12.01 o 
  -1  11   8     1058.21     1046.57     20.01 o 
   0  11   8      814.59      847.54     12.73 o 
   1  11   8      166.26      162.09     11.01 o 
   2  11   8      346.13      317.17     14.01 o 
   3  11   8      161.19      155.08     12.01 o 
   4  11   8     1492.20     1551.85     29.02 o 
   5  11   8      842.81      835.46     19.01 o 
  -4  12   8       25.84        0.00     89.05 o 
  -3  12   8        3.86        0.00    112.06 o 
  -2  12   8       87.63        0.00     89.05 o 
  -1  12   8        3.80        0.00     88.05 o 
   0  12   8       81.83       70.16     39.02 o 
   1  12   8      148.02      140.08     11.01 o 
   2  12   8        0.01        0.00    118.06 o 
   3  12   8      190.20      158.09     12.01 o 
   4  12   8      114.59        0.00     97.05 o 
  -4  13   8      290.34      280.15     13.01 o 
  -3  13   8      119.44        0.00     89.05 o 
  -2  13   8       73.70        0.00     88.05 o 
  -1  13   8     1288.17     1296.71     31.02 o 
   0  13   8      859.05      833.89     19.01 o 
   1  13   8       91.78        0.00     87.05 o 
   2  13   8      445.56      441.24     15.01 o 
   3  13   8      501.34      498.27     15.01 o 
  -3  14   8      128.14      119.07     11.01 o 
  -2  14   8        0.17        0.00     85.05 o 
  -1  14   8        0.67        0.00     11.01 o 
   0  14   8       37.77        0.00     64.28 o 
   1  14   8       50.26        0.00     81.04 o 
   2  14   8      373.82      372.20     14.01 o 
   3  14   8       60.12        0.00     85.05 o 
  -2  15   8        1.16        0.00     85.05 o 
  -1  15   8      438.25      447.24     15.01 o 
   0  15   8     1059.97     1057.04     15.10 o 
   1  15   8       91.52       83.05     18.01 o 
  -6   1   9     1216.43     1302.71     25.01 o 
  -5   1   9      395.41      407.22     16.01 o 
  -4   1   9        0.74        0.00     91.05 o 
  -3   1   9     2527.20     2652.45     58.03 o 
  -2   1   9     1435.66     1431.78     31.02 o 
  -1   1   9      931.92      868.48     22.01 o 
   0   1   9        5.59        0.00     66.01 o 
   1   1   9        6.82        0.00     98.05 o 
   2   1   9     1543.44     1518.83     34.02 o 
   3   1   9     1289.67     1321.72     24.01 o 
   4   1   9      364.04      406.22     16.01 o 
   5   1   9     1427.25     1446.79     25.01 o 
   6   1   9      482.92      432.24     17.01 o 
  -6   2   9       20.99        0.00     92.05 o 
  -5   2   9       15.23        0.00    104.06 o 
  -4   2   9       45.63        0.00     96.05 o 
  -3   2   9      872.91      869.48     19.01 o 
  -2   2   9      337.09      342.19     14.01 o 
  -1   2   9      174.94      205.11     12.01 o 
   0   2   9       58.54        0.00     68.25 o 
   1   2   9        1.99        0.00    101.06 o 
   2   2   9        2.77        0.00     94.05 o 
   3   2   9      261.29      282.15     14.01 o 
   4   2   9      178.86        0.00    108.06 o 
   5   2   9        3.19        0.00     98.05 o 
   6   2   9      165.48        0.00    114.06 o 
  -6   3   9      527.66      580.32     17.01 o 
  -5   3   9     1597.68     1564.86     26.01 o 
  -4   3   9       15.88        0.00    120.07 o 
  -3   3   9     1245.80     1278.70     26.01 o 
  -2   3   9      580.76      591.32     16.01 o 
  -1   3   9      757.85      738.40     18.01 o 
   0   3   9     1779.99     1693.29     57.53 o 
   1   3   9      242.45      247.14     13.01 o 
   2   3   9     2995.22     2909.59     62.03 o 
   3   3   9      752.07      736.40     19.01 o 
   4   3   9       20.01        0.00    102.06 o 
   5   3   9      698.18      690.38     19.01 o 
  -6   4   9      445.60      456.25     16.01 o 
  -5   4   9        7.80        0.00    108.06 o 
  -4   4   9      885.23      893.49     19.01 o 
  -3   4   9        2.65        0.00     86.05 o 
  -2   4   9      373.65      360.20     14.01 o 
  -1   4   9      300.55      284.16     14.01 o 
   0   4   9       46.54       45.76     24.01 o 
   1   4   9      537.94      547.30     17.01 o 
   2   4   9      762.13      788.43     20.01 o 
   3   4   9       19.41        0.00     99.05 o 
   4   4   9      593.82      614.34     18.01 o 
   5   4   9       44.71        0.00    132.07 o 
  -5   5   9      264.65      239.13     13.01 o 
  -4   5   9       36.43        0.00     90.05 o 
  -3   5   9      866.34      866.47     19.01 o 
  -2   5   9      369.29      351.19     14.01 o 
  -1   5   9      480.73      443.24     15.01 o 
   0   5   9     3513.20     3419.03     77.54 o 
   1   5   9      243.08      239.13     13.01 o 
   2   5   9      738.75      679.37     18.01 o 
   3   5   9      516.87      582.32     17.01 o 
   4   5   9       76.70        0.00    102.06 o 
   5   5   9     1371.05     1255.69     24.01 o 
  -5   6   9       49.33        0.00     84.05 o 
  -4   6   9      183.38      190.10     12.01 o 
  -3   6   9       29.59        0.00     96.05 o 
  -2   6   9      294.90      281.15     13.01 o 
  -1   6   9     1342.03     1423.78     29.02 o 
   0   6   9        9.92        0.00     66.13 o 
   1   6   9     1229.27     1229.67     25.01 o 
   2   6   9       95.57        0.00    100.05 o 
   3   6   9        1.66        0.00     97.05 o 
   4   6   9      753.11      816.45     20.01 o 
   5   6   9        7.43        0.00    100.05 o 
  -5   7   9     1059.40      980.54     20.01 o 
  -4   7   9       21.59        0.00    115.06 o 
  -3   7   9      264.32        0.00    100.05 o 
  -2   7   9      934.50      938.51     20.01 o 
  -1   7   9      441.46      383.21     15.01 o 
   0   7   9     1055.38     1169.52     24.51 o 
   1   7   9       61.41       85.05     18.01 o 
   2   7   9     1625.83     1598.88     31.02 o 
   3   7   9      249.19      235.13     13.01 o 
   4   7   9       30.85        0.00     98.05 o 
   5   7   9      486.58      463.25     16.01 o 
  -5   8   9      254.19      257.14     13.01 o 
  -4   8   9      652.91      681.37     17.01 o 
  -3   8   9        4.74        0.00     91.05 o 
  -2   8   9     1036.72     1026.56     20.01 o 
  -1   8   9      381.86      478.26     16.01 o 
   0   8   9       18.97        0.00     57.53 o 
   1   8   9     1685.53     1728.95     38.02 o 
   2   8   9      591.71      623.34     17.01 o 
   3   8   9      379.08      391.21     15.01 o 
   4   8   9      615.90      664.36     18.01 o 
  -4   9   9        2.70        0.00     90.05 o 
  -3   9   9      692.26      627.34     17.01 o 
  -2   9   9      492.26      473.26     16.01 o 
  -1   9   9      156.58        0.00     91.05 o 
   0   9   9     1382.51     1334.57     20.01 o 
   1   9   9       76.04        0.00     95.05 o 
   2   9   9       91.90      104.06     12.01 o 
   3   9   9       91.75        0.00    103.06 o 
   4   9   9        0.12        0.00    130.07 o 
  -4  10   9     1195.56     1192.65     21.01 o 
  -3  10   9      126.00      118.06     11.01 o 
  -2  10   9     1407.32     1331.73     27.01 o 
  -1  10   9     1488.98     1394.76     25.01 o 
   0  10   9        0.17        0.00     68.14 o 
   1  10   9     1134.85     1135.62     25.01 o 
   2  10   9       80.46       83.05     18.01 o 
   3  10   9      185.76      187.10     13.01 o 
  -3  11   9       36.21        0.00    101.06 o 
  -2  11   9        2.76        0.00    111.06 o 
  -1  11   9        0.77        0.00     97.05 o 
   0  11   9       20.86        0.00     68.98 o 
   1  11   9        2.02        0.00     13.01 o 
   2  11   9      377.50      332.18     15.01 o 
   3  11   9      310.86      255.14     14.01 o 
  -2  12   9      528.42      490.27     16.01 o 
  -1  12   9      785.36      807.44     19.01 o 
   0  12   9        9.24        0.00     61.90 o 
   1  12   9     1768.86     1794.98     34.02 o 
   2  12   9      297.65      296.16     14.01 o 
  -1  13   9      105.84        0.00     93.05 o 
   0  13   9       19.34        0.00     80.83 o 
   1  13   9       50.86       54.03     12.01 o 
  -4   0  10     1662.55     1796.98     35.02 o 
  -3   0  10      387.33      496.27     17.01 o 
  -2   0  10      496.29      557.31     17.01 o 
  -1   0  10     7316.97     7199.94    148.08 o 
   0   0  10      834.77      855.70     19.06 o 
   1   0  10     1633.23     1810.99     37.02 o 
   2   0  10     2261.38     2197.20     45.02 o 
   3   0  10        0.05        0.00    106.06 o 
   4   0  10     1887.36     1880.03     35.02 o 
  -4   1  10       28.87        0.00     98.05 o 
  -3   1  10        0.03        0.00     96.05 o 
  -2   1  10      189.15      176.10     13.01 o 
  -1   1  10        0.45        0.00    110.06 o 
   0   1  10      214.80      232.66     10.24 o 
   1   1  10       12.43        0.00    155.08 o 
   2   1  10       19.23        0.00    105.06 o 
   3   1  10      200.35      209.11     14.01 o 
   4   1  10       33.53        0.00    104.06 o 
  -4   2  10     1593.33     1664.91     31.02 o 
  -3   2  10      572.82      563.31     18.01 o 
  -2   2  10      245.83      241.13     14.01 o 
  -1   2  10     2258.85     2273.25     44.02 o 
   0   2  10      165.34      187.50     21.51 o 
   1   2  10     1494.91     1492.82     27.01 o 
   2   2  10      803.29      823.45     21.01 o 
   3   2  10        0.27        0.00    106.06 o 
   4   2  10     1147.43     1243.68     25.01 o 
  -4   3  10        1.30        0.00     97.05 o 
  -3   3  10       17.37        0.00     96.05 o 
  -2   3  10       16.07        0.00    109.06 o 
  -1   3  10        0.34        0.00     11.01 o 
   0   3  10       78.47        0.00     73.22 o 
   1   3  10      250.13      251.14     14.01 o 
   2   3  10        0.28        0.00    101.06 o 
   3   3  10       23.29        0.00    115.06 o 
   4   3  10       56.92        0.00    111.06 o 
  -4   4  10     1245.12     1268.69     23.01 o 
  -3   4  10      683.33      649.36     18.01 o 
  -2   4  10      238.38      198.11     14.01 o 
  -1   4  10     1581.73     1466.80     25.01 o 
   0   4  10      270.22      275.06     10.24 o 
   1   4  10      480.27      443.24     17.01 o 
   2   4  10     1317.41     1318.72     27.01 o 
   3   4  10        8.23        0.00    117.06 o 
   4   4  10     1263.49     1271.70     24.01 o 
  -4   5  10      216.59      206.11     13.01 o 
  -3   5  10      236.09        0.00    109.06 o 
  -2   5  10      404.22      413.23     16.01 o 
  -1   5  10      118.63        0.00    102.06 o 
   0   5  10      182.23      165.77     86.05 o 
   1   5  10       15.11        0.00    140.08 o 
   2   5  10      133.06      147.08     14.01 o 
   3   5  10      650.29      596.33     19.01 o 
  -3   6  10      195.36      209.11     13.01 o 
  -2   6  10      293.39      272.15     15.01 o 
  -1   6  10      708.18      658.36     18.01 o 
   0   6  10      265.86      291.20     12.51 o 
   1   6  10      921.56      867.48     20.01 o 
   2   6  10     1637.06     1586.87     32.02 o 
   3   6  10       45.60        0.00    101.06 o 
  -3   7  10      275.55      257.14     14.01 o 
  -2   7  10      926.53      949.52     20.01 o 
  -1   7  10       78.02        0.00    102.06 o 
   0   7  10     1571.15     1551.38     19.66 o 
   1   7  10      890.59      897.49     21.01 o 
   2   7  10      362.65      309.17     15.01 o 
   3   7  10      834.22      797.44     20.01 o 
  -2   8  10      202.98      189.10     13.01 o 
  -1   8  10       42.50        0.00    102.06 o 
   0   8  10       78.51       59.69     32.52 o 
   1   8  10        5.29        0.00     99.05 o 
   2   8  10       40.29        0.00    100.05 o 
  -2   9  10      752.32      817.45     19.01 o 
  -1   9  10        1.69        0.00    132.07 o 
   0   9  10      181.72      205.51      9.90 o 
   1   9  10        1.19        0.00     96.05 o 
  -1   1  11       27.82        0.00    108.06 o 
   0   1  11      142.57      162.11     10.61 o 
   1   1  11      632.77      742.41     22.01 o 
  -1   2  11       72.09        0.00    107.06 o 
   0   2  11       24.60        0.00     81.71 o 
   1   2  11      110.50        0.00    117.06 o 
   0   3  11      192.52      229.72    117.56 o 
                                                 
